# Supplementary material for: Effect of Kinases in Extracellular Vesicles from HIV-1-Infected Cells on Bystander Cells
Source: Cells. 2025 Jan 15;14(2):119. doi: 10.3390/cells14020119 (PMC11763833; doi:10.3390/cells14020119)
Supplement: Supplementary file 1 [file cells-14-00119-s001.zip]

Archive with 2 entries (2 files):
- EV Kinexus Analysis.xlsx
- Mensah et al. Supplementary Materials.pdf
