# Supplementary material for: Effect of Kinases in Extracellular Vesicles from HIV-1-Infected Cells on Bystander Cells
Source: Cells. 2025 Jan 15;14(2):119. doi: 10.3390/cells14020119 (PMC11763833; doi:10.3390/cells14020119)
Supplement: Supplementary file 1 [file cells-14-00119-s001.zip › EV Kinexus Analysis.xlsx]

## Sheet: CEMvsTHP
Short Target Name	Target P-Site	FullName	RefSeq	UniProt	CEM	CEM	THP	THP	CEMavg	THPavg	Ln2-fold	Ln2-fold
TH (TY3H)	S71	Tyrosine 3-monooxygenase	NP_954986	P07101	12.0089	13.0721	8040.54	7820.05	12.5405	7930.3	-6.44948	-3.04062
CDK1 (CDC2)	T14	Cyclin-dependent protein-serine kinase 1; Cell division control protein 2 homologue	NP_001777	P06493	17.232	9.93249	6144.7	5792.55	13.5823	5968.62	-6.08551	-0.0043068
MEK1 (MKK1, MAP2K1)	S222	MAPK/ERK protein-serine kinase 1 (MKK1); Dual specificity mitogen-activated protein kinase kinase 1	NP_002746	Q02750	9.35987	8.13437	3496.16	3696.71	8.74712	3596.43	-6.01897	-2.59841
RIPK2 (RICK; RIP2; CARD3)	Y381	Receptor-interacting serine/threonine-protein kinase 2 (RIPK2)	NP_003812.1	O43353	18.759	15.4125	5845.99	5954.18	17.0857	5900.08	-5.84448	-0.0179159
PKCg (PRKCG)	T514	Protein-serine kinase C gamma	NP_002730	P05129	21.0281	9.65064	4420.98	5594.58	15.3393	5007.78	-5.78833	-0.584424
TRIM28 (TIF1B)	Y517	Transcription intermediary factor 1-beta	NP_005753.1	Q13263	11.2632	8.83007	2520.49	2419.63	10.0467	2470.06	-5.50476	-2.13073
PAK2 (PAKg)	Y130	p21-activated kinase 2 gamma; Protein-serine/threonine kinase PAK 2	NP_002568.2	Q13177	27.3911	31.3637	6175.04	5806.94	29.3774	5990.99	-5.31779	-1.42006
Fyn	Y420	Fyn proto-oncogene-encoded protein-tyrosine kinase	NP_002028	P06241	42.5021	29.0804	7001.26	7120.7	35.7912	7060.98	-5.28464	0.318822
Nek7	T191+S195	NIMA (never-in-mitosis)-related protein-serine kinase 7	NP_598001	Q8TDX7	20.6784	25.2308	4699.02	4139.29	22.9546	4419.16	-5.26018	-1.09359
Wee1	S642	Wee1 protein-tyrosine kinase	NP_003381	P30291	29.4692	24.2104	4659.81	5399.58	26.8398	5029.7	-5.23323	-1.07818
FRA1	S265	Fos-related antigen 1	NP_001287773.1	P15407	29.6833	23.7966	4591.54	4922.02	26.7399	4756.78	-5.18117	-0.479175
NOS2	S745	Nitric oxide synthase, inducible	NP_000616.3	P35228	24.924	24.189	4446.21	4071.14	24.5565	4258.67	-5.15574	-0.934531
MST3 (STK24)	T190	Mammalian STE20-like protein-serine kinase 3; Serine-threonine-protein kinase 24	NP_003567	Q9Y6E0	32.3377	28.8717	5255.63	5087.7	30.6047	5171.66	-5.1298	-0.311082
JNK2 (MAPK9)	Pan-specific	Jun N-terminus protein-serine kinase (stress-activated protein kinase (SAPK)) 2	NP_002744	P45984	50.376	41.3247	6498.72	6911.36	45.8504	6705.04	-4.98523	-0.840933
Ksr1	S404	Protein-serine kinase suppressor of Ras 1	XP_011523731.1	Q8IVT5	48.5636	40.1581	6541.59	6394.4	44.3608	6468	-4.98226	-0.813444
CaMK2a	Pan-specific	Calcium/calmodulin-dependent protein kinase type II subunit alpha	NP_741960.1	Q9UQM7	31.8132	36.6047	3997.28	4188.39	34.2089	4092.83	-4.78451	-0.81041
JAK3	Pan-specific	Janus protein-tyrosine kinase 3	NP_000206	P52333	48.3995	39.7942	5209.18	4791.74	44.0968	5000.46	-4.7309	-0.803678
CDK1 (CDC2)	T161	Cyclin-dependent protein-serine kinase 1; Cell division control protein 2 homologue	NP_001777	P06493	67.1406	82.8421	8908.28	7660.65	74.9914	8284.46	-4.70476	-0.789557
Fgr	Pan-specific	Gardner-Rasheed feline sarcoma viral (v-fgr) oncogene	NP_001036194.1	P09769	54.3433	50.483	5497.97	5604.45	52.4132	5551.21	-4.66261	-0.104522
Kit	Y721	Mast/stem cell growth factor receptor protein-tyrosine Kit	NP_006566	P10721	81.7433	90.2808	9584.29	7911.19	86.012	8747.74	-4.62206	-0.0237572
STAT3	Y705+T708	Signal transducer and activator of transcription 3	NP_003141	P40763	88.4612	74.1012	7021.12	7827.96	81.2812	7424.54	-4.51463	-0.742025
RSK1 (RPS6KA1, p90RSK)	S221	Ribosomal S6 protein-serine kinase 1; Ribosomal protein S6 kinase alpha 2	NP_002944	Q15418	88.1509	62.9058	6402.57	7386.6	75.5283	6894.58	-4.51398	-0.733356
PKG1a (PRKG1A)	T515+T517	cGMP-dependent protein kinase 1, alpha isozyme	NP_006249.1	Q13976	44.5535	43.2656	4352.16	3565.56	43.9095	3958.86	-4.50158	-0.72598
PKCd (PRKCD)	Y313	Protein-serine kinase C delta	NP_006245	Q05655	53.9437	59.1347	4381.02	5580.9	56.5392	4980.96	-4.47844	-0.701245
DCK	S74	Deoxycytidine kinase	NP_000779.1	P27707	72.4958	62.4206	6068.67	5659.79	67.4582	5864.23	-4.46512	-0.697137
HSP27 (HSP28; HSPB1)	Pan-specific	Heat shock 27 kDa protein beta 1	NP_001531	P04792	28.6736	19.8971	2196.86	1815.47	24.2854	2006.17	-4.41411	-0.68633
JAK1	T1107	Janus protein-tyrosine kinase 1	NP_002218	P23458	45.1315	48.5779	3623.73	3903.31	46.8547	3763.52	-4.38606	-0.285666
PKCt (PRKCQ)	Y545	Protein-serine kinase C theta	NP_006248	Q04759	53.6583	49.4841	3501.15	4666.35	51.5712	4083.75	-4.37181	-0.638617
Kit	S821+Y823	Mast/stem cell growth factor receptor protein-tyrosine Kit	NP_006566	P10721	64.0403	55.7418	5021.68	4205.41	59.8911	4613.55	-4.34422	-0.636413
KHS1 (MAP4K5; KHS)	S174	Kinase homologous to SPS1/STE20 (MAP kinase kinase kinase protein-serine kinase 5 (MEKKK5)	NP_006566.2	Q9Y4K4	61.0648	53.8474	3800.31	4824.43	57.4561	4312.37	-4.31822	-0.625658
Akt1 (PKBa)	T308	RAC-alpha serine/threonine-protein kinase	NP_005154	P31749	60.1372	76.9536	5102.88	5122.1	68.5454	5112.49	-4.31194	-0.625409
ENO1	Y44	Alpha-enolase	NP_001419.1	P06733	85.0933	43.8578	4636.06	4537.86	64.4756	4586.96	-4.26469	-0.625281
Src	Y530	Src oncogene-encoded protein-tyrosine kinase	NP_005408	P12931	19.2478	12.4156	1247.87	979.257	15.8317	1113.56	-4.25331	-0.61304
PP2A/Ca (PPP2CA)	Y307	Serine/threonine-protein phosphatase 2A catalytic subunit alpha isoform	NP_002706.1	P67775	76.8412	52.5166	4393.8	4641.89	64.6789	4517.84	-4.24635	-0.61194
AurKA (Aurora A, AIK, STK15)	T287+T288	Aurora Kinase A (serine/threonine protein kinase 6)	NP_004208	O14965	79.9879	107.909	6684.18	6428.24	93.9484	6556.21	-4.24542	-0.60676
Lck	Y263+Y264	Lymphocyte-specific protein-tyrosine kinase; Proto-oncogene tyrosine-protein kinase LCK	NP_005347	P06239	74.301	63.6835	4212.15	5097.19	68.9923	4654.67	-4.21163	-0.595525
MARK3	T507	MAP/microtubule affinity-regulating protein-serine kinase 3	NP_001122390.2	P27448	82.4283	131.971	7492.71	6720.95	107.2	7106.83	-4.19412	-0.585289
FAK (PTK2)	Y577	Focal adhesion protein-tyrosine kinase	NP_005598	Q05397	79.2173	84.7366	5010.66	5736.97	81.9769	5373.81	-4.18286	-0.583053
ERK1 (MAPK3)	S265	Extracellular regulated protein-serine kinase 1 (p44 MAP kinase)	NP_002737.2	P27361	88.818	98.8968	5943.71	6182.64	93.8574	6063.17	-4.16821	-0.564942
NF1	Y2577	Neurofibromin	NP_001035957.1	P21359	85.814	75.0824	5481.87	4590.81	80.4482	5036.34	-4.13682	-0.559808
CDK6	Y24	Cyclin-dependent protein-serine kinase 6	NP_001250	Q00534	81.1153	83.2881	5414.86	4745.68	82.2017	5080.27	-4.12394	-0.55423
BMPR2 (BMPR-II)	S375	Bone morphogenetic protein receptor type-2	NP_001195.2	Q13873	50.483	62.8915	3735.79	3196.08	56.6873	3465.94	-4.11319	-0.553255
InsR (IR)	Y1189	Insulin receptor	NP_000199.2	P06213	91.1549	84.5332	5260.96	5443.41	87.844	5352.19	-4.1097	-0.553092
Abl (Abl1)	Y469	Abelson murine leukemia viral oncogene homologue 1	NP_005148	P00519	109.628	120.603	7221.29	6366.64	115.116	6793.96	-4.07785	-0.546951
DDR2 (Tyro10)	Y740	Discoidin domain-containing receptor 2	NP_001014796.1	Q16832	91.3332	64.7324	4812.26	4040.31	78.0328	4426.29	-4.03819	-0.546682
ATF2 (CRE-BP1)	T69+T71	Cyclic AMP-dependent transcription factor ATF-2	NP_001871	P15336	112.495	112.383	6807.13	5889.29	112.439	6348.21	-4.03352	-0.538579
CDK1 (CDC2)	T14+Y15	Cyclin-dependent protein-serine kinase 1; Cell division control protein 2 homologue	NP_001777	P06493	121.124	134.253	6827.43	6866.65	127.688	6847.04	-3.98198	-0.538035
Nek2	S171	NIMA (never-in-mitosis)-related protein-serine kinase 2	NP_002488	P51955	167.803	230.616	10634.5	10443.3	199.21	10538.9	-3.96847	-0.534139
PKCa (PRKCA)	Y195	Protein-serine kinase C alpha	NP_002728	P17252	56.1271	54.7464	3277.97	2557.42	55.4368	2917.69	-3.96331	-0.532469
PRKACA/B (PKA, PKACA/B)	T196+T198	cAMP-dependent protein kinase catalytic subunit alpha/beta	NP_002721	P17612	114.523	128.769	5724.13	6986.24	121.646	6355.19	-3.95591	-0.522977
PAH	S16	Phenylalanine-4-hydroxylase	NP_000268.1	P00439	91.4153	90.5055	4459.72	4996.39	90.9604	4728.05	-3.95084	-0.522189
SRF	S224	Serum response factor	NP_003122.1	P11831	134.866	138.07	6420.21	7545.25	136.468	6982.73	-3.9351	-0.50944
mTOR (FRAP)	S2448	Mammalian target of rapamycin (FRAP); FKBP12-rapamycin complex-associated protein	NP_004949	P42345	115.276	94.7582	5462.23	4848.23	105.017	5155.23	-3.89364	-0.507177
PRKACB (PKA)	Y69	cAMP-dependent protein-serine kinase catalytic subunit beta	NP_002722	P22694	36.3157	37.1041	1712.76	1835.92	36.7099	1774.34	-3.87814	-0.506965
UBF	T201	Nucleolar transcription factor 1	NP_055048.1	P17480	146.196	153.982	7277.14	7208.4	150.089	7242.77	-3.87653	-0.506386
EEF2	T57	Eukaryotic elongation factor 2	NP_001952.1	P13639	180.107	108.851	6982.89	6829.85	144.479	6906.37	-3.86707	-0.501888
H3F3A	T3	Histone H3	NP_003521	P84243	104.355	67.9648	4379.66	3852.04	86.1601	4115.85	-3.86639	-0.494526
HMGCR	S872	3-hydroxy-3-methylglutaryl-coenzyme A reductase	NP_000850.1	P04035	127.438	123.072	5967.75	5918.04	125.255	5942.9	-3.8596	-0.492513
MOK (RAGE)	Y167	MAPK-MAK-MRK overlapping kinase; MOK protein kinase	NP_055041.1	Q9UQ07	88.1152	75.036	3783.87	3936.69	81.5756	3860.28	-3.85696	-0.491155
STAT1	S727	Signal transducer and activator of transcription 1-alpha/beta	NP_009330.1	P42224	148.399	104.783	5661.37	6188.94	126.591	5925.15	-3.846	-0.49069
TIE2 (TEK)	Y897	Angiopoietin-1 receptor	NP_000450.2	Q02763	127.367	138.081	6108.52	6312.8	132.724	6210.66	-3.84575	-0.486419
AR	S308	Androgen receptor	NP_000029.2	P10275	94.1517	110.356	5446.12	3996.35	102.254	4721.23	-3.83237	-0.485017
Lck	Y192	Lymphocyte-specific protein-tyrosine kinase; Proto-oncogene tyrosine-protein kinase LCK	NP_005347	P06239	145.52	77.9544	5181.51	4817.65	111.737	4999.58	-3.80096	-0.478769
MAPKAPK2 (RPS6KC1)	Y225+T226	Mitogen-activated protein kinase-activated protein kinase 2	NP_116584	P49137	179.188	187.117	7858.55	8470.75	183.153	8164.65	-3.79725	-0.478683
MEK5 (MAP2K5, MKK5)	S311	MAPK/ERK protein-serine kinase 5 (MKK5); Dual specificity mitogen-activated protein kinase kinase 5	NP_660143	Q13163	146.497	146.098	6957.47	5549.57	146.297	6253.52	-3.75526	-0.476354
MEK2 (MKK2, MAP2K2)	Pan-specific	MAPK/ERK protein-serine kinase 2 (MKK2); Dual specificity mitogen-activated protein kinase kinase 2	NP_109587.1	P36507	150.411	130.232	6437.27	5429.68	140.321	5933.47	-3.74443	-0.472492
GSK3a	Pan-specific	Glycogen synthase-serine kinase 3 alpha	NP_002084	P49840	35.5022	22.1019	1128.27	1285.37	28.8021	1206.82	-3.7353	-0.468784
EphA3	Y779	Ephrin type-A receptor 3 protein-tyrosine kinase	NP_005224.2	P29320	99.7958	319.181	8670.63	8874.18	209.489	8772.4	-3.7347	-0.468001
ILK1 (ILK)	Pan-specific	Integrin-linked protein-serine kinase-1	NP_034692	Q13418	14.385	14.1317	642.466	545.302	14.2583	593.884	-3.72934	-0.46391
CSF1R (Fms)	Pan-specific	Macrophage colony-stimulating factor 1 receptor	NP_005202.2	P07333	45.5667	300.497	7076.66	7301.75	173.032	7189.21	-3.72686	-0.463682
Akt1 (PKBa)	S473	RAC-alpha serine/threonine-protein kinase	NP_005154	P31749	79.9166	88.8787	3162.69	3822.51	84.3976	3492.6	-3.72286	-0.459356
Pim2	Pan-specific	Serine/threonine-protein kinase Pim-2	NP_006866.2	Q9P1W9	150.229	112.472	4724.59	6108.16	131.35	5416.38	-3.71931	-0.456134
IKKg (NEMO)	S377	I-kappa-B kinase gamma/NF-kappa-B essential modulator	NP_001093327.1	Q9Y6K9	199.089	161.366	7477.47	7261.79	180.227	7369.63	-3.71091	-0.455512
PKCz (PRKCZ)	S262+Y263	Protein-serine kinase C zeta	NP_002735	Q05513	170.411	156.533	5460.69	7759.3	163.472	6610	-3.6997	-0.454128
PGK1	Y196	Phosphoglycerate kinase 1	NP_000282.1	P00558	164.971	159.177	5945.46	7004.67	162.074	6475.06	-3.68766	-0.453169
MEK2 (MKK2, MAP2K2)	Pan-specific	MAPK/ERK protein-serine kinase 2 (MKK2); Dual specificity mitogen-activated protein kinase kinase 2	NP_109587.1	P36507	131.604	126.832	5627.04	4581.65	129.218	5104.35	-3.67635	-0.452506
MEK1 (MKK1, MAP2K1)	Pan-specific	MAPK/ERK protein-serine kinase 1 (MKK1); Dual specificity mitogen-activated protein kinase kinase 1	NP_002746	Q02750	213.795	171.892	8012.71	6756.03	192.843	7384.37	-3.64524	-0.448755
ACK1 (TNK2)	Y859+Y860	Activated CDC42 kinase 1	NP_005772	Q07912	225.053	212.526	8616.28	7953.21	218.79	8284.75	-3.63406	-0.443634
CaMK1d	T180	Calcium/calmodulin-dependent protein-serine kinase 1 delta	NP_003647	Q8IU85	77.6689	90.8944	3402.43	2901.41	84.2817	3151.92	-3.6216	-0.442102
Chk2 (CHEK2)	T383	Checkpoint protein-serine kinase 2	NP_009125	O96017	126.093	135.132	5027.8	4621.56	130.613	4824.68	-3.60926	-0.440224
FGFR1	Y653+Y654	Fibroblast growth factor receptor-tyrosine kinase 1; Basic fibroblast growth factor receptor 1	NP_075598.2	P11362	150.165	140.104	5261.07	5416.02	145.134	5338.55	-3.60505	-0.439475
Csk	Y184	C-terminus of Src tyrosine kinase	NP_004374	P41240	79.4813	54.0222	2623.45	2171.74	66.7518	2397.59	-3.58124	-0.431316
ERK5 (MAPK7)	Y221	Extracellular regulated protein-serine kinase 5 (Big MAP kinase 1 (BMK1))	NP_620602	Q13164	210.851	196.024	6942.57	7389.18	203.438	7165.88	-3.56173	-0.430108
MEK1 (MKK1, MAP2K1)	T292	MAPK/ERK protein-serine kinase 1 (MKK1); Dual specificity mitogen-activated protein kinase kinase 1	NP_002746	Q02750	105.904	87.2411	3639.56	3147.78	96.5724	3393.67	-3.55937	-0.427255
Myc	T58+S62	Myc proto-oncogene protein	NP_002458.2	P01106	246.519	336.738	10244	10058.1	291.629	10151.1	-3.54985	-0.42527
Jun (c-Jun)	S63	Jun proto-oncogene-encoded AP1 transcription factor	NP_002219	P05412	319.381	310.829	11814.4	9843.85	315.105	10829.1	-3.53709	-0.421928
FAK (PTK2)	Y576+Y577	Focal adhesion protein-tyrosine kinase	NP_005598	Q05397	216.524	161.981	6067.06	6434.2	189.252	6250.63	-3.49736	-0.420977
Gab1	Y406	GRB2-associated-binding protein 1	NP_002030.2	Q13480	122.09	28.6629	2275.27	2425.71	75.3767	2350.49	-3.43988	-0.418504
Jun (c-Jun)	T239	Jun proto-oncogene-encoded AP1 transcription factor	NP_002219	P05412	145.926	109.364	4138.36	3552.66	127.645	3845.51	-3.40541	-0.413455
PKCl (PRKCiota)	T555/T563	Protein-serine kinase C lambda/iota	NP_002731	P41743	38.7453	22.9475	600.996	1234.4	30.8464	917.698	-3.39285	-0.411622
BRD2	S37	Bromodomain-containing protein-serine kinase 2	NP_001106653.1	P25440	153.918	197.983	5381.03	5031.99	175.95	5206.51	-3.38746	-0.409693
Yes	Y222+Y223	Yamaguchi sarcoma proto-oncogene-encoded tyrosine kinase	NP_005424	P07947	275.712	366.468	10905.4	8010.88	321.09	9458.16	-3.38291	-0.406991
PTPN2	S304	Tyrosine-protein phosphatase non-receptor type 2	NP_002819.2	P17706	229.229	247.399	6601.67	7184.76	238.314	6893.21	-3.3647	-0.406739
Src	Pan-specific	Src proto-oncogene-encoded protein-tyrosine kinase	NP_005408	P12931	14.4492	6.22921	267.999	326.757	10.3392	297.378	-3.35906	-0.404499
ErbB4 (HER4)	Pan-specific	ErbB4 receptor-tyrosine kinase	NP_001036064.1	Q15303	78.1648	159.262	3358.4	3318.2	118.714	3338.3	-3.3365	-0.402515
Lyn	Y508	Yes-related protein-tyrosine kinase; Tyrosine-protein kinase Lyn	NP_002341	P07948	264.635	142.18	5803.09	5507.65	203.407	5655.37	-3.32515	-0.400717
p53 (TP53)	S46	Cellular tumor antigen p53	NP_000537.3	P04637	17.8956	8.50898	367.905	365.143	13.2023	366.524	-3.32367	-0.400563
MAPKAPK2 (RPS6KC1)	T222	Mitogen-activated protein kinase-activated protein kinase 2	NP_116584	P49137	310.333	266.046	7719.03	8077.85	288.189	7898.44	-3.3108	-0.400021
PAK5 (PAK7)	Pan-specific	p21-activated kinase 5; Protein-serine/threonine kinase PAK 7	NP_065074.1	Q9P286	269.44	166.888	5608.71	6092.75	218.164	5850.73	-3.28907	-0.397538
MST1 (STK4, Krs2)	T187	Mammalian STE20-like protein-serine kinase 1 (KRS2); Serine-threonine-protein kinase 4	NP_006273	Q13043	78.7464	126.896	2776.33	2641.49	102.821	2708.91	-3.27131	-0.395546
Bcr	Y644	Breakpoint cluster region protein	NP_004318.3	P11274	219.121	236.371	6071.82	5678.96	227.746	5875.39	-3.2503	-0.393193
TrkB (NTRK2)	Pan-specific	BNDF/NT3/4/5 receptor- tyrosine kinase	NP_006171	Q16620	28.5934	31.1817	958.679	570.522	29.8876	764.601	-3.24191	-0.392919
POU2F1	S385	POU domain, class 2, transcription factor 1	XP_011507956.1	P14859	356.432	363.535	8004.7	10179	359.983	9091.87	-3.22908	-0.392559
VEGFR1 (Flt1)	Pan-specific	Vascular endothelial growth factor receptor 1	NP_001153392.1	P17948	308.025	379.033	8841.21	8140.98	343.529	8491.09	-3.2075	-0.390928
CDK6	Y13	Cyclin-dependent protein-serine kinase 6	NP_001250	Q00534	229.582	230.581	6295.81	4996.08	230.081	5645.94	-3.20026	-0.390063
RSK2 (RPS6KA3)	Pan-specific	Ribosomal S6 protein-serine kinase 2; Ribosomal protein S6 kinase alpha-3	NP_004577.1	P51812	221.533	104.323	4229.74	3687.2	162.928	3958.47	-3.1903	-0.38765
ACC1 (ACACA)	S80	Acetyl-CoA carboxylase 1	NP_000655	Q13085	182.167	240.784	5455.43	4681.74	211.476	5068.59	-3.17671	-0.385754
CK2a1 (CSNK2A1)	Pan-specific	Casein protein-serine kinase 2 alpha/ alpha prime	NP_001887	P68400	162.027	139.512	3612.92	3374.59	150.769	3493.75	-3.14298	-0.385363
YSK1 (STK25, SOK1)	T174	Serine/threonine-protein kinase 25	NP_006365.2	O00506	541.219	239.011	9162.3	8647.84	390.115	8905.07	-3.12793	-0.384714
MKK3 (MAP2K3, MEK3)	Pan-specific	MAPK/ERK protein-serine kinase 3 beta isoform (MKK3 beta); Dual specificity mitogen-activated protein kinase kinase 3	NP_002747	P46734	372.789	316.109	7983.06	7700.17	344.449	7841.61	-3.12525	-0.383816
PCYT1A (CTPCT; CCTA)	Pan-specific	CTP: phosphocholine cytidylyltransferase isoform A	NP_001299602.1	P49585	114.281	85.2753	1908.69	2520.89	99.778	2214.79	-3.09996	-0.381694
CTNNA1	S641	Catenin alpha-1	NP_001277236.1	P35221	74.879	23.5754	1337.97	839.335	49.2272	1088.65	-3.09625	-0.380103
ERK1 (MAPK3)	T202+Y204	Extracellular regulated protein-serine kinase 1 (p44 MAP kinase)	NP_002737.2	P27361	182.023	198.008	4397.8	4001.34	190.015	4199.57	-3.09563	-0.378086
RPS6	S235+S236+S240	40S Ribosomal S6	NP_001001	P62753	133.232	122.743	2450.58	2960.89	127.988	2705.73	-3.05119	-0.3759
PXN	Y31	Paxillin 1	NP_002850	P49023	15.3411	17.0964	324.813	356.99	16.2188	340.902	-3.04542	-0.372173
p53 (TP53)	S6	Cellular tumor antigen p53	NP_000537.3	P04637	76.0563	61.2111	1456.29	1387.23	68.6337	1421.76	-3.03087	-0.366451
PBK	Y272	Lymphokine-activated killer T-cell-originated protein kinase	NP_060962.2	Q96KB5	253.279	261.413	5312.02	5246.77	257.346	5279.4	-3.02115	-0.366069
SRPK2	Pan-specific	Serine/arginine-rich protein-specific kinase 2; Serine kinase SRPK2	NP_001265202.1	P78362	287.825	340.809	5839.23	7032.56	314.317	6435.9	-3.01925	-0.364999
Chk1 (CHEK1)	S280	Checkpoint protein-serine kinase 1	NP_001265	O14757	262.851	243.924	5222.83	4941.46	253.387	5082.15	-2.99857	-0.364385
PTPN11 (PTP1D; PTP2C; SHP2; SHPTP2; Syp)	Y62	Tyrosine-protein phosphatase non-receptor type 11	NP_002825	Q06124	268.944	274.203	5323.26	5485.54	271.574	5404.4	-2.99073	-0.362037
Akt1 (PKBa)	Pan-specific	RAC-alpha serine/threonine-protein kinase	NP_005154	P31749	227.816	311.225	5422.52	5106.26	269.52	5264.39	-2.97208	-0.354722
p38a MAPK (MAPK14)	T180+Y182	Mitogen-activated protein-serine kinase p38 alpha; Mitogen-activated protein kinase 14	NP_001306	Q16539	329.635	354.776	6450.65	6632.75	342.205	6541.7	-2.95054	-0.352074
MAK	T157	Male germ cell-associated protein-serine kinase	NP_005897.1	P20794	393.839	257.767	5695.05	6290.35	325.803	5992.7	-2.91201	-0.35192
PKCh (PRKCeta)	T655	Protein-serine kinase C eta	NP_006246	P24723	310.69	488.13	6887.66	7774.99	399.41	7331.32	-2.90992	-0.350601
Abl2 (Arg)	Y439+T440	Abelson murine leukemia viral oncogene homologue 2	NP_009298.1	P42684	257.34	528.27	7442.85	6962.06	392.805	7202.45	-2.90886	-0.350224
JAK2	Pan-specific	Janus protein-tyrosine kinase 2	NP_004963	O60674	347.689	340.801	5898.63	6663.39	344.245	6281.01	-2.90393	-0.34889
HRI (HCR; EIF2AK1)	S258	Eukaryotic translation initiation factor 2-alpha kinase 1	NP_055228.2	Q9BQI3	132.804	114.791	2491.18	1973.96	123.798	2232.57	-2.89226	-0.346763
IkBa	Pan-specific	Inhibitor of NF-kappa-B alpha (MAD3)	NP_065390	P25963	157.978	149.019	2666.79	2821.84	153.499	2744.32	-2.8836	-0.346557
PTPRA	Y798	Receptor-type tyrosine-protein phosphatase alpha	NP_002827.1	P18433	417.414	271.77	5449.32	6752.25	344.592	6100.79	-2.87381	-0.344666
Nur77	S351	Nuclear receptor subfamily 4 group A member 1	NP_002126.2	P22736	308.671	309.552	4910.94	5804.22	309.111	5357.58	-2.85257	-0.343885
IKKb (IkBKB)	Pan-specific	Inhibitor of nuclear factor kappa B kinase beta subunit	NP_001547.1	O14920	354.58	300.469	5895.54	5364.94	327.524	5630.24	-2.84435	-0.34202
PLCG1	Y977	1-phosphatidylinositol-4,5-bisphosphate phosphodiesterase gamma-2	NP_877963.1	P19174	547.393	502.832	9909.65	8114.99	525.113	9012.32	-2.84274	-0.339948
p70S6K (S6Ka, RPS6KB1)	T444+S447	Ribosomal protein S6 kinase beta-1; Ribosomal protein S6 kinase 1	NP_003152	P23443	412.969	423.908	6517.36	7599.89	418.438	7058.62	-2.82548	-0.338162
Met	Y1234+Y1235	Hepatocyte growth factor (HGF) receptor-tyrosine kinase	NP_000236.2	P08581	321.093	289.077	5121.33	4800.85	305.085	4961.09	-2.78879	-0.33784
IRS1	S312	Insulin receptor substrate 1	NP_005535	P35568	90.1559	82.0394	1104.19	1651.07	86.0976	1377.63	-2.77264	-0.337093
Akt1 (PKBa)	T450/T451/T447	RAC-alpha serine/threonine-protein kinase	NP_005154	P31749	56.9156	55.4421	781.303	1006.33	56.1789	893.818	-2.76696	-0.336835
STAT4	Y693	Signal transducer and activator of transcription 4	NP_003142.1	Q14765	498.23	499.051	7708.99	8085.51	498.64	7897.25	-2.76238	-0.335234
PAK1 (PAKa)	T212	p21-activated kinase 1 (alpha) (Protein-serine/threonine kinase PAK 1)	NP_002567	Q13153	119.928	112.632	1660.6	1950.58	116.28	1805.59	-2.74264	-0.326791
GSK3a	Y284+Y285	Glycogen synthase-serine kinase 3 alpha	NP_002084	P49840	169.198	176.216	2490.51	2862.45	172.707	2676.48	-2.74066	-0.326687
LMR2 (LMTK2, KPI-2)	S1450	Serine/threonine-protein kinase LMTK2	NP_055731.2	Q8IWU2	241.17	192.103	2984.36	3722.23	216.636	3353.3	-2.73948	-0.321839
MDM2	S166	E3 ubiquitin-protein ligase double minute 2 protein	XP_005268929.1	Q00987	99.7744	219.557	2499.84	2388.62	159.666	2444.23	-2.7284	-0.32115
Rb	S249+T252	Retinoblastoma-associated protein 1	NP_000312	P06400	151.941	78.7749	1696.18	1830.86	115.358	1763.52	-2.72703	-0.319637
VIM	S33	Vimentin	NP_003371	P08670	187.915	124.327	1947.62	2447.25	156.121	2197.44	-2.64442	-0.319001
NOS1	S746	Nitric oxide synthase, brain	NP_000611.1	P29475	419.091	221.663	4531.44	4395.2	320.377	4463.32	-2.63415	-0.317556
Plk4 (SAK; STK18)	T170	Polo-like kinase-serine 4 (SAK)	NP_001177728.1	O00444	365.03	424.518	5607.96	5279.21	394.774	5443.58	-2.62388	-0.317097
GCK (MAP4K2)	S170	Germinal centre protein-serine kinase; Mitogen-activated protein kinase kinase kinase kinase 2	NP_004570	Q12851	399.183	415.666	5363.16	5791.24	407.425	5577.2	-2.61659	-0.313547
p53 (TP53)	T18+S20	Cellular tumor antigen p53	NP_000537.3	P04637	751.69	841.925	10446.9	11011.1	796.808	10729	-2.60009	-0.312753
LTK	Y672	Leukocyte tyrosine kinase receptor	NP_002335.2	P29376	381.222	326.73	4274.16	5257.52	353.976	4765.84	-2.6	-0.311907
STAM2	Y374	Signal transducing adapter molecule 2	NP_005834.4	O75886	179.875	152.997	1965.58	2501.66	166.436	2233.62	-2.59677	-0.311475
CDK2	T160	Cyclin-dependent protein-serine kinase 2	NP_001789.2	P24941	344.961	341.822	4492.25	4604.04	343.392	4548.14	-2.5836	-0.311239
EGFR (ErbB1)	Y1172	Epidermal growth factor receptor-tyrosine kinase	NP_005219	P00533	346.692	301.41	4382.44	4071.6	324.051	4227.02	-2.56835	-0.309158
CaMKK1 (CaMKK)	Pan-specific	Calcium/calmodulin-dependent protein-serine kinase kinase	NP_006540	Q8N5S9	310.524	337.191	4133.22	4303.53	323.858	4218.37	-2.5669	-0.305073
Smad2	T220	Mothers against decapentaplegic homologue 2	NP_001003652	Q15796	174.996	94.8974	1226.67	2253.27	134.947	1739.97	-2.55675	-0.304873
GFAP	S8	Glial fibrillary acidic protein	NP_002046	P14136	110.085	169.238	1740.44	1847.63	139.661	1794.03	-2.553	-0.302913
RSK2 (RPS6KA3)	T577	Ribosomal S6 protein-serine kinase 2; Ribosomal protein S6 kinase alpha-3	NP_004577.1	P51812	90.4199	20.7284	704.653	716.014	55.5741	710.334	-2.54802	-0.301549
GSK3a	S278+Y279	Glycogen synthase-serine kinase 3 alpha	NP_002084	P49840	540.921	254.791	5045.14	5063.41	397.856	5054.27	-2.5419	-0.294513
Btk	Y551	Bruton's agammaglobulinemia tyrosine kinase	NP_000052	Q06187	350.441	382.663	4647.02	4257.04	366.552	4452.03	-2.49697	-0.294039
MLK3 (MAP3K11)	T277+S281	Mixed-lineage protein-serine kinase 3; Mitogen-activated protein kinase kinase kinase 11	NP_002410.1	Q16584	342.141	280.45	4097.59	3463.56	311.296	3780.58	-2.49689	-0.293817
NuaK1 (ARK5)/Nuak2	T211	NUAK family SNF1-like kinase 1; AMPK-related protein kinase 5	NP_055655.1	O60285	725.53	250.014	5989.23	5824.5	487.772	5906.86	-2.49402	-0.288319
PTPRB	Y1981	Receptor-type tyrosine-protein phosphatase beta	NP_002828.3	P23467	490.024	447.155	5570.55	5610.12	468.59	5590.34	-2.47907	-0.287123
PLCG1	Y783	1-phosphatidylinositol-4,5-bisphosphate phosphodiesterase gamma-2	NP_877963.1	P19174	690.879	700.911	8870.58	6717.32	695.895	7793.95	-2.4159	-0.28632
Fyn	Y213+Y214	Fyn proto-oncogene-encoded protein-tyrosine kinase	NP_002028	P06241	128.566	126.525	1268.87	1567.06	127.545	1417.97	-2.40851	-0.284619
HSP27 (HSP28; HSPB1)	S78	Heat shock 27 kDa protein beta 1	NP_001531	P04792	156.437	108.658	1528.25	1295.38	132.547	1411.82	-2.36569	-0.282769
EGFR (ErbB1)	Y869	Epidermal growth factor receptor-tyrosine kinase	NP_005219	P00533	586.834	543.447	6139.28	5769.72	565.141	5954.5	-2.35483	-0.281626
Ret (GDNF receptor)	Y905	Proto-oncogene tyrosine-protein kinase receptor Ret	NP_065681	P07949	1210.98	574.65	9085.26	9552.12	892.813	9318.69	-2.3454	-0.280388
FOXO1A (FKHR)	S256	Forkhead box protein O1	NP_002006.2	Q12778	357.163	260.086	3262.74	3133.68	308.624	3198.21	-2.33822	-0.280207
ZAP70	Pan-specific	Zeta-chain (TCR) associated protein-tyrosine kinase, 70 kDa	NP_003168	P43403	37.5822	55.9702	555.035	393.361	46.7762	474.198	-2.31625	-0.279406
Cip (WAF1; p21) p21(WAF1/CIP1)	S146	Cyclin-dependent kinase inhibitor 1	NP_000380.1	P38936	43.6687	33.565	387.599	391.509	38.6168	389.554	-2.31131	-0.277212
PKCb (PRKCB1)	Pan-specific	Protein-serine kinase C beta 1	NP_002729	P05771	48.3246	43.7329	542.93	382.954	46.0287	462.942	-2.30834	-0.276368
Raf1 (RafC)	Pan-specific	Raf1 proto-oncogene-encoded protein-serine kinase	NP_002871	P04049	628.248	610.094	5495.12	6803.73	619.171	6149.42	-2.29573	-0.276025
KCND2 (KV4.2)	T607	Potassium voltage-gated channel subfamily D member 2	NP_036413.1	Q9NZV8	76.7699	66.6305	594.252	822.85	71.7002	708.551	-2.29073	-0.275467
PRC1	T481	Protein regulator of cytokinesis 1	NP_001254509.1	O43663	50.4117	46.951	335.239	615.608	48.6813	475.424	-2.27891	-0.275232
CaMK1a (CAMK1)	T177	Calcium/calmodulin-dependent protein-serine kinase 1 alpha	NP_003647.1	Q14012	221.94	260.942	2588.88	2113.94	241.441	2351.41	-2.27615	-0.273909
Syk	Y352	Spleen protein-tyrosine kinase	NP_003168	P43405	216.415	207.483	1848.52	2210.88	211.949	2029.7	-2.2593	-0.271892
Myc	S373	Myc proto-oncogene protein	NP_002458.2	P01106	148.506	158.219	1395.31	1517.67	153.362	1456.49	-2.25098	-0.271799
SRPK1	S587	Serine/arginine-rich protein-specific kinase 1; SRPK1a protein kinase	NP_003128.3	Q96SB4	643.261	571.439	5106.97	6301.37	607.35	5704.17	-2.23985	-0.269291
Huntingtin	Pan-specific	Huntington's disease protein	NP_002102	P42858	37.9104	20.7284	246.842	300.573	29.3194	273.708	-2.23381	-0.268739
ENFB2	Y316	Ephrin-B2	NP_004084.1	P52799	86.1226	72.576	940.619	512.816	79.3493	726.718	-2.21468	-0.268341
GSK3b	T275+T277	Glycogen synthase-serine kinase 3 beta	NP_002084	P49841	459.246	573.252	4822.3	4631.23	516.249	4726.76	-2.21441	-0.267657
p38d MAPK (MAPK13)	Pan-specific	Mitogen-activated protein-serine kinase p38 delta; Mitogen-activated protein kinase 13	NP_002745	O15264	420.964	391.782	3576.8	3859	406.373	3717.9	-2.21364	-0.267547
p70S6K (S6Ka, RPS6KB1)	T412	Ribosomal protein S6 kinase beta-1; Ribosomal protein S6 kinase 1	NP_003152	P23443	596.431	653.86	5452.28	5942.02	625.146	5697.15	-2.20974	-0.265784
Rb	S608	Retinoblastoma-associated protein 1	NP_000312	P06400	54.907	64.0581	532.417	520.415	59.4826	526.416	-2.18041	-0.263253
TTK	Y833+Y836	Dual specificity protein kinase TTK	NP_003309.2	P33981	833.505	941.703	8403.03	7290.59	887.604	7846.81	-2.17934	-0.262424
RSK1 (RPS6KA1, p90RSK)	Y220+S221	Ribosomal S6 protein-serine kinase 1; Ribosomal protein S6 kinase alpha 2	NP_002944	Q15418	776.711	597.947	5903.04	6248.56	687.329	6075.8	-2.17926	-0.259487
ZAP70	Y292	Zeta-chain (TCR) associated protein-tyrosine kinase, 70 kDa	NP_003168	P43403	312.146	193.651	2894.31	1421.58	252.899	2157.95	-2.14392	-0.256635
CDC2L5 (CHED, CDK13)	Pan-specific	CDC2-related protein kinase 5	NP_003709.3	Q14004	133.746	156.961	1357.54	1108.91	145.354	1233.23	-2.13822	-0.255288
Rb	T826	Retinoblastoma-associated protein 1	NP_000312	P06400	153.74	104	1144.08	1031.9	128.87	1087.99	-2.13328	-0.255052
Huntingtin	S421	Huntington's disease protein	NP_002102	P42858	34.6924	65.2944	406.255	436.705	49.9934	421.48	-2.13188	-0.255047
Raf-B (BRaf)	Pan-specific	B-Raf proto-oncogene serine-threonine-protein kinase; RafB proto-oncogene-encoded protein-serine kinase	NP_004324	P15056	620.854	751.862	5241.29	5854.28	686.358	5547.79	-2.08976	-0.254903
p53 (TP53)	S37	Cellular tumor antigen p53	NP_000537.3	P04637	331.236	270.414	2197.27	2596.28	300.825	2396.78	-2.07535	-0.252533
PP1/Cb (PPP1CB)	Pan-specific	Protein-serine phosphatase 1 - catalytic subunit†- beta isoform	NP_996759.1	P62140	152.127	83.5021	876.357	988.035	117.815	932.196	-2.06843	-0.251198
p70S6K (S6Ka, RPS6KB1)	S411	Ribosomal protein S6 kinase beta-1; Ribosomal protein S6 kinase 1	NP_003152	P23443	134.217	139.454	978.233	1148.67	136.836	1063.45	-2.05049	-0.250339
PLCD1	S460	1-phosphatidylinositol-4,5-bisphosphate phosphodiesterase delta-1	NP_006216.2	P51178	203.447	199.991	1391.31	1706.58	201.719	1548.94	-2.03845	-0.247066
PKM2	Y390	Pyruvate kinase isozymes M1/M2	NP_002645.3	P14618	876.419	978.065	6610.36	7563.39	927.242	7086.88	-2.03379	-0.246644
MCM2	Y137+S139	DNA replication licensing factor MCM2	NP_004517.2	P49736	1089.81	864.355	7190.78	7624.18	977.081	7407.48	-2.02568	-0.24516
Lyn	Pan-specific	Yes-related protein-tyrosine kinase; Tyrosine-protein kinase Lyn	NP_002341	P07948	151.042	159.851	1196.35	1150.21	155.447	1173.28	-2.02126	-0.243587
Ksr1	Pan-specific	Protein-serine kinase suppressor of Ras 1	XP_011523731.1	Q8IVT5	38.7381	28.8699	253.701	246.535	33.804	250.118	-2.00135	-0.243012
Jun (c-Jun)	T91	Jun proto-oncogene-encoded AP1 transcription factor	NP_002219	P05412	93.9519	95.8999	1341.31	36.0723	94.9259	688.694	-1.9817	-0.241156
Syk	Y323	Spleen protein-tyrosine kinase	NP_003168	P43405	491.83	575.096	3550.01	4176.53	533.463	3863.27	-1.97988	-0.241065
PKCb2 (PRKCB2)	T641	Protein-serine kinase C beta 2	NP_002729	P05771	75.9885	58.7708	437.303	532.637	67.3797	484.97	-1.97374	-0.240302
LOK	S191	Lymphocyte-oriented protein-serine kinase; Serine-threonine-protein kinase 10	NP_005981.3	O94804	862.86	898.983	6505.11	6139.46	880.922	6322.29	-1.97087	-0.239484
STAT5A	S780	Signal transducer and activator of transcription 5A	NP_003143	P42229	1261.25	1758.53	9087.92	12522.6	1509.89	10805.3	-1.968	-0.238754
H2AFX	S139	Histone H2A.X	NP_002096	P16104	418.492	404.481	2947.56	2936.4	411.487	2941.98	-1.96706	-0.238023
CTNNB1	Y489	Catenin (cadherin-associated protein) beta 1	NP_001091679.1	P35222	1161.05	773.593	7190.68	6567.85	967.322	6879.26	-1.96174	-0.236908
MBP	T125	Myelin basic protein	NP_001020272.1	P02686	30.9927	27.8388	221.864	191.033	29.4157	206.449	-1.94852	-0.236664
PYK2 (PTK2B)	Pan-specific	Protein-tyrosine kinase 2	NP_004094	Q14289	86.6952	51.9957	457.023	509.552	69.3455	483.288	-1.94151	-0.234893
ATR	Pan-specific	Ataxia telangiectasia and Rad3 related protein-serine kinase	NP_001175.2	Q13535	1128.84	1310.63	8654.91	8263.78	1219.73	8459.35	-1.93664	-0.234801
CSF1R (Fms)	Pan-specific	Macrophage colony-stimulating factor 1 receptor	NP_005202.2	P07333	831.1	966.309	6095.15	6367.9	898.705	6231.52	-1.93642	-0.23421
IKKa (IkBKA)	T179+S180	Inhibitor of NF-kappa-B protein-serine kinase alpha (CHUK)	NP_001269	O15111	931.453	957.244	6076.17	6593.63	944.348	6334.9	-1.90333	-0.233738
Cip (WAF1; p21) p21(WAF1/CIP1)	T145	Cyclin-dependent kinase inhibitor 1	NP_000380.1	P38936	64.5077	57.8824	428.922	386.221	61.1951	407.572	-1.89615	-0.232806
Flt3 (STK1)	Y842	Fetal liver fms-related tyrosine kinase 3; Receptor-type tyrosine-protein kinase FLT3	NP_004110.2	P36888	14.0318	26.5794	132.994	135.232	20.3056	134.113	-1.88779	-0.231815
Syk	Pan-specific	Spleen protein-tyrosine kinase	NP_003168	P43405	103.349	121.339	743.472	734.999	112.344	739.236	-1.88405	-0.231159
CREB1	S129+S133	cAMP-response element-binding protein 1	NP_004370	P16220	1196.07	882.879	7198.19	6463.11	1039.48	6830.65	-1.8827	-0.230776
Rac1	Pan-specific	Ras-related C3 botulinum toxin substrate 1	NP_008839	P63000	234.398	177.365	853.271	1787.01	205.882	1320.14	-1.85819	-0.230005
PTPN11 (PTP1D; PTP2C; SHP2; SHPTP2; Syp)	Pan-specific	Tyrosine-protein phosphatase non-receptor type 11	NP_002825	Q06124	94.5406	131.812	928.658	512.452	113.177	720.555	-1.85107	-0.22985
p53 (TP53)	S392	Cellular tumor antigen p53	NP_000537.3	P04637	1436	1106.07	7472.05	8648.79	1271.04	8060.42	-1.84713	-0.229447
PKCd (PRKCD)	Pan-specific	Protein-serine kinase C delta	NP_006245	Q05655	77.2694	62.2618	422.515	459.25	69.7656	440.883	-1.84364	-0.229084
PTEN	Pan-specific	Phosphatidylinositol-3,4,5-trisphosphate 3-phosphatase and protein phosphatase and tensin homolog deleted on chromosome 10	NP_000305	P60484	624.034	511.295	4848.82	2319.1	567.665	3583.96	-1.84269	-0.228498
PLCE1	S1096+T1100	1-phosphatidylinositol-4,5-bisphosphate phosphodiesterase epsilon-1	NP_057425.3	Q9P212	312.556	314.529	2018.8	1938.69	313.542	1978.75	-1.84228	-0.228459
Fyn	Pan-specific	Fyn proto-oncogene-encoded protein-tyrosine kinase	NP_002028	P06241	186.32	215.101	1281.59	1241.04	200.71	1261.31	-1.83805	-0.226462
HSP90AB1 (HSP90B; HSP90-beta)	Y484	Heat shock 90 kDa protein beta	NP_031381	P08238	1009.55	1650.87	8296.12	8375.42	1330.21	8335.77	-1.83522	-0.225647
PCYT1A (CTPCT; CCTA)	S329+S331	CTP: phosphocholine cytidylyltransferase isoform A	NP_001299602.1	P49585	515.862	483.647	3081.49	3027.94	499.754	3054.71	-1.81032	-0.225043
FRS2	Pan-specific	Fibroblast growth factor receptor substrate 2	NP_001036020.1	Q8WU20	82.8261	76.3774	473.146	499.29	79.6017	486.218	-1.80962	-0.224955
ROCK1 (ROKb)	Pan-specific	Rho-associated protein kinase 1	NP_005397	Q13464	20.4537	19.4333	102.578	138.98	19.9435	120.779	-1.80106	-0.224807
HDAC4/5/9	S246/259/220	Histone deacetylase 4	NP_006028.2	P56524	279.942	258.302	1946.63	1309.97	269.122	1628.3	-1.80013	-0.222721
IGF1R	Pan-specific	Insulin-like growth factor 1 receptor protein-tyrosine kinase	NP_000866	P08069	123.428	83.0009	664.746	576.256	103.215	620.501	-1.79372	-0.222443
PKD1 (PRKCM, PKCm, PRKD1)	S916	Protein-serine kinase C mu (Protein kinase D)	NP_002733	Q15139	201.932	59.5521	30.0652	1541.51	130.742	785.786	-1.79346	-0.222242
NFKB p65 (Rel A)	S276	NF-kappa-B p65 nuclear transcription factor	NP_003989	Q04206	682.937	857.576	4328.55	4915.75	770.257	4622.15	-1.79189	-0.222093
4E-BP1	Pan-specific	Eukaryotic translation initiation factor 4E binding protein 1 (PHAS1)	NP_004086	Q13541	85.7105	164.817	748.527	751.906	125.264	750.216	-1.78994	-0.220255
Src	Pan-specific	Src proto-oncogene-encoded protein-tyrosine kinase	NP_005408	P12931	99.2393	65.7599	487.292	494.994	82.4996	491.143	-1.78394	-0.218992
Akt1 (PKBa)	Y315	RAC-alpha serine/threonine-protein kinase	NP_005154	P31749	587.622	800.721	4158.16	4044.28	694.172	4101.22	-1.77632	-0.218177
ACTB	Y294	Actin, cytoplasmic 1; Beta-actin	NP_001092.1	P60709	870.463	1394.88	6581.71	6655.42	1132.67	6618.57	-1.7653	-0.218083
HRAS	Y157	GTPase HRas	NP_001123914.1	P01112	960.954	1232.36	6678.61	6135.53	1096.66	6407.07	-1.76514	-0.217867
PRKACA (PKA)	Pan-specific	cAMP-dependent protein kinase catalytic subunit alpha	NP_002721	P17612	439.274	416.041	3121.03	1843.93	427.657	2482.48	-1.75869	-0.216961
VASP	S157	Vasodilator-stimulated phosphoprotein	NP_003361.1	P50552	176.516	130.747	1143.36	630.467	153.632	886.911	-1.75319	-0.215341
RICK (RIP2)	Pan-specific	Receptor-interacting serine-threonine-protein kinase 2	NP_003812.1	O43353	140.853	105.889	792.641	631.763	123.371	712.202	-1.75316	-0.214709
p40-phox	T154	Neutrophil cytosol factor 4	NP_000622.2	Q15080	62.4705	53.3194	351.614	314.123	57.8949	332.869	-1.74912	-0.21405
eIF4G (eIF4G1)	S1106	Eukaryotic translation initiation factor 4 gamma 1	NP_004944	Q04637	137.032	99.2304	681.811	670.442	118.131	676.126	-1.74458	-0.213317
BRSK1	Pan-specific	Protein-serine/threonine kinase BRSK1	NP_115806.1	Q8TDC3	92.507	72.6313	495.11	444.215	82.5692	469.662	-1.73838	-0.213126
ErbB4 (HER4)	Y875	ErbB4 receptor-tyrosine kinase	NP_001036064.1	Q15303	17.7386	27.2073	115.494	138.178	22.473	126.836	-1.73058	-0.212985
p70S6K (S6Ka, RPS6KB1)	T229	Ribosomal protein S6 kinase beta-1; Ribosomal protein S6 kinase 1	NP_003152	P23443	206.881	161.489	928.774	1146.52	184.185	1037.65	-1.72877	-0.212428
DDR2 (Tyro10)	Pan-specific	Neurotrophic receptor-tyrosine kinase of discoidin domain receptor family, member 2 precursor	NP_001014796.1	Q16832	12.9864	16.0547	105.039	57.6488	14.5206	81.3441	-1.72312	-0.212011
LATS1	S464	Large tumour suppressor 1 protein-serine kinase (WARTS)	NP_004681.1	O95835	538.713	464.487	3269.15	2328.23	501.6	2798.69	-1.7191	-0.211788
Rb	Pan-specific	Retinoblastoma-associated protein 1	NP_000312	P06400	178.457	37.6643	472.677	723.571	108.06	598.124	-1.71111	-0.210509
PKCg (PRKCG)	Pan-specific	Protein-serine kinase C gamma	NP_002730	P05129	202.442	196.01	1191.03	1013.48	199.226	1102.25	-1.71067	-0.209609
LKB1 (STK11)	S428	Serine/threonine-protein kinase 11	NP_000446.1	Q15831	132.933	110.392	750.712	591.438	121.662	671.075	-1.70763	-0.209547
PRK1 (PKN1)	Pan-specific	Protein kinase C-related protein-serine kinase 1; Protein kinase N1	NP_002732	Q16512	91.7043	64.7324	304.119	558.236	78.2184	431.178	-1.70702	-0.209087
FAK (PTK2)	S722	Focal adhesion protein-tyrosine kinase	NP_005598	Q05397	76.6664	48.9668	334.023	350.592	62.8166	342.308	-1.69549	-0.209047
PTPN1 (PTP1B)	Pan-specific	Protein-tyrosine phosphatase, non-receptor type 1	NP_002818.1	P18031	104.323	55.2423	501.237	364.683	79.7828	432.96	-1.69134	-0.208405
PKN2 (PRK2)	Pan-specific	Serine/threonine-protein kinase N2	NP_006247.1	Q16513	211.472	77.4477	776.45	789.805	144.46	783.127	-1.69029	-0.208396
IkBa	Y42	Inhibitor of NF-kappa-B alpha (MAD3)	NP_065390	P25963	95.7929	23.9179	343.896	279.528	59.8554	311.712	-1.65015	-0.208285
C3G (RapGEF1)	Y504	Rap guanine nucleotide exchange factor 1	NP_001291204.1	Q13905	34.25	44.6962	225.191	185.876	39.4731	205.534	-1.64999	-0.206812
Ros	Y2114+Y2115	Orosomucoid 1 receptor-tyrosine kinase; Proto-oncogene tyrosine-protein kinase ROS1	NP_002935	P08922	1763.1	1339.06	7918.73	8133.71	1551.08	8026.22	-1.64376	-0.205733
ACC1 (ACACA)	S78+S80	Acetyl-CoA carboxylase 1	NP_000655	Q13085	172.584	111.07	800.069	656.041	141.827	728.055	-1.63577	-0.205069
NLK	T298	Serine/threonine protein kinase NLK	NP_057315.3	Q9UBE8	140.007	77.3086	763.689	349.961	108.658	556.825	-1.63405	-0.204726
CaMKKb (CaMKK2)	Pan-specific	Calcium/calmodulin-dependent protein kinase kinase 2	NP_001257414.1	Q96RR4	69.688	85.1611	428.168	364.421	77.4245	396.295	-1.63285	-0.204141
ERK3 (MAPK6)	S189	Extracellular regulated protein-serine kinase 3	NP_002739	Q16659	972.697	996.374	5050.94	5012.86	984.536	5031.9	-1.63138	-0.203907
Nek2	Pan-specific	NIMA (never-in-mitosis)-related protein-serine kinase 2	NP_002488	P51955	97.0023	136.215	468.089	718.399	116.609	593.244	-1.62678	-0.203511
ASK1 (MAP3K5)	S966	Apoptosis signal regulating protein-serine kinase 1	NP_005914	Q99683	115.058	93.1528	577.032	480.962	104.106	528.997	-1.62558	-0.202739
GRK5	Pan-specific	G protein-coupled receptor kinase 5	NP_005299.1	P34947	17.5959	21.3777	109.723	86.0421	19.4868	97.8825	-1.61403	-0.202083
ACC1 (ACACA)	S29	Acetyl-CoA carboxylase 1	NP_000655	Q13085	104.22	187.74	782.457	683.536	145.98	732.997	-1.61367	-0.201591
SATB1	S38	DNA-binding protein SATB1	NP_001124482.1	Q01826	232.871	163.155	1080.3	902.568	198.013	991.435	-1.61082	-0.201192
VEGFR2 (KDR)	Pan-specific	Vascular endothelial growth factor receptor 2 ; Vascular endothelial growth factor receptor-tyrosine kinase 2 (Flk1)	NP_002244	P35968	966.427	945.228	4836.31	4714.7	955.827	4775.5	-1.60868	-0.200465
TAOK3 (JIK, TAO3)	Pan-specific	Serine/threonine-protein kinase TAO3	NP_057365.3	Q9H2K8	176.066	235.811	894.729	1137.53	205.939	1016.13	-1.59618	-0.200323
p53 (TP53)	T155	Cellular tumor antigen p53	NP_000537.3	P04637	44.3109	31.1175	184.034	187.638	37.7142	185.836	-1.59483	-0.200243
PKCd (PRKCD)	T507	Protein-serine kinase C delta	NP_006245	Q05655	106.831	72.0141	547.422	333.577	89.4227	440.499	-1.59453	-0.200154
PTPN11 (PTP1D; PTP2C; SHP2; SHPTP2; Syp)	S580	Tyrosine-protein phosphatase non-receptor type 11	NP_002825	Q06124	241.78	195.36	949.29	1198.84	218.57	1074.06	-1.5921	-0.198871
Raf1 (RafC)	S621	Raf1 proto-oncogene-encoded protein-serine kinase	NP_002871	P04049	403.507	63.7513	1263.61	1028.62	233.629	1146.12	-1.5904	-0.198267
TAK1 (MAP3K7)	T184+T187	TGF-beta-activated protein-serine kinase 1; Mitogen-activated protein kinase kinase kinase 7	NP_663306	O43318	793.775	780.856	3206.08	4485.03	787.316	3845.55	-1.58604	-0.197544
Bad	S136	Bcl2 antagonist of cell death	NP_004313.1	Q92934	95.115	87.498	469.729	414.897	91.3065	442.313	-1.5778	-0.196909
PLCB3	S1105	1-phosphatidylinositol-4,5-bisphosphate phosphodiesterase beta-3	NP_000923.1	Q01970	416.594	447.091	2245.43	1936.06	431.842	2090.74	-1.57721	-0.196459
PLCG1	Pan-specific	1-phosphatidylinositol 4,5-bisphosphate phosphodiesterase gamma-1	NP_877963.1	P19174	242.222	267.856	1346.56	1108.37	255.039	1227.46	-1.57129	-0.196302
GYS2	Y45	Glycogen [starch] synthase, liver	NP_068776.2	P54840	113.474	131.077	558.304	616.055	122.276	587.18	-1.56905	-0.195571
PIK3R1	Pan-specific	Phosphatidylinositol 3-kinase regulatory subunit alpha	NP_852664.1	P27986	202.08	153.682	817.567	887.475	177.881	852.521	-1.56708	-0.195496
IL6ST (GP130)	S782	Interleukin-6 receptor subunit beta	NP_001177910.1	P40189	83.561	65.3104	355.333	356.17	74.4357	355.751	-1.5643	-0.195083
ROCK2 (ROKa)	Y722	Rho-associated protein kinase 2	NP_004841	O75116	812.72	678.685	3676.58	3420.94	745.702	3548.76	-1.56003	-0.194849
ICK	Pan-specific	Intestinal cell (MAK-like) kinase	NP_055735.1	Q9UPZ9	101.787	100.315	540.924	413.228	101.051	477.076	-1.55205	-0.194225
PP1/Ca pan	Pan-specific	Protein-serine phosphatase 1 - catalytic subunit†- alpha isoform	NP_002699.1	P62136	78.4182	66.6733	369.668	313.605	72.5457	341.637	-1.54953	-0.193618
PAK1 (PAKa)	T423	p21-activated kinase 1 (alpha) (Protein-serine/threonine kinase PAK 1)	NP_002567	Q13153	1261.06	1033.49	4967.59	5803.79	1147.27	5385.69	-1.54636	-0.192843
RPS6	S235+S236	40S Ribosomal S6	NP_001001	P62753	1476.37	1011.04	5861.83	5784.23	1243.7	5823.03	-1.54373	-0.191616
Chk1 (CHEK1)	S317	Checkpoint protein-serine kinase 1	NP_001265	O14757	755.747	680.42	3526.49	3146.52	718.084	3336.51	-1.53609	-0.191143
NES	T316	Nestin	NP_006608.1	P48681	71.2292	51.4891	310.377	255.908	61.3592	283.142	-1.52921	-0.190975
PFKFB3	S461	6-phosphofructo-2-kinase/fructose-2,6-biphosphatase 3	NP_004557.1	Q16875	840.887	540.951	2879.54	3471.73	690.919	3175.64	-1.52524	-0.190951
IRAK1	Pan-specific	Interleukin 1 receptor-associated kinase 1 (Pelle-like protein kinase)	NP_001560	P51617	193.598	67.344	547.558	649.715	130.471	598.637	-1.5235	-0.189291
RIPK1 (RIP; RIPK)	Pan-specific	Receptor-interacting protein-serine/threonine kinase 1	NP_003795	Q13546	151.524	122.729	741.705	513.217	137.127	627.461	-1.52078	-0.189051
IKZF1	Y413	DNA-binding protein IKZF1 (Ikaros)	NP_006051.1	Q13422	172.588	177.162	855.286	700.722	174.875	778.004	-1.49266	-0.188881
PYK2 (PTK2B)	Y579+Y580	Protein tyrosine kinase 2 beta	NP_004094	Q14289	1869.02	2033.06	8457.29	8858.83	1951.04	8658.06	-1.49013	-0.188123
BRCA1	Pan-specific	Breast cancer type 1 susceptibility protein homolog	NP_009225.1	P38398	91.6972	95.3077	434.693	384.732	93.5024	409.712	-1.47747	-0.187799
NMDAR2B (GRIN2B)	Y1474	Glutamate [NMDA] receptor subunit epsilon-2	NP_000825.2	Q13224	7.86679	132.89	366.587	248.923	70.3783	307.755	-1.47542	-0.18426
ITK	Y512	Tyrosine-protein kinase ITK/TSK	NP_005537.3	Q08881	1414.48	1588.26	6799.49	6328.4	1501.37	6563.94	-1.47522	-0.184148
ITGA4 (CD49D; Integrin a4 )	Pan-specific	Integrin alpha 4 (VLA4)	NP_000876.3	P13612	132.719	118.048	593.983	497.873	125.383	545.928	-1.47111	-0.183791
Met	Y1003	Hepatocyte growth factor (HGF) receptor-tyrosine kinase	NP_000236.2	P08581	1334.66	951.093	4915.63	4980.46	1142.88	4948.04	-1.46544	-0.183639
CDK5	Pan-specific	Cyclin-dependent protein-serine kinase 5	NP_004926	Q00535	96.0712	80.5445	418.107	343.722	88.3078	380.914	-1.46175	-0.183419
TAO1 (TAOK1)	S181	Serine/threonine-protein kinase TAO1	NP_065842.1	Q7L7X3	760.239	865.989	3630.73	3374.86	813.114	3502.8	-1.46045	-0.182583
ALK	Y1096	Anaplastic lymphoma receptor-tyrosine kinase	NP_004295.2	Q9UM73	1140.96	1702.72	6156.61	6078.94	1421.84	6117.77	-1.45925	-0.181534
MEK1 (MKK1, MAP2K1)	Pan-specific	MAPK/ERK dual-specificity kinase 1	NP_002746	Q02750	68.7176	34.8493	247.986	194.394	51.7835	221.19	-1.45195	-0.180859
LATS1	Pan-specific	Large tumour suppressor 1 protein-serine kinase (WARTS)	NP_004681.1	O95835	81.5149	70.6406	278.472	369.759	76.0777	324.115	-1.44934	-0.179331
TH (TY3H)	Pan-specific	Tyrosine 3-monooxygenase	NP_954986	P07101	107.302	63.7763	414.429	307.06	85.5393	360.744	-1.43919	-0.179064
PKD1 (PRKCM, PKCm, PRKD1)	S205	Protein-serine kinase C mu (Protein kinase D)	NP_002733	Q15139	1279.07	975.032	3872.68	5524.82	1127.05	4698.75	-1.42769	-0.178766
ATF2 (CRE-BP1)	Pan-specific	Cyclic AMP-dependent transcription factor ATF-2	NP_001871	P15336	71.3898	77.9062	356.786	262.925	74.648	309.856	-1.42332	-0.178436
Lck	Pan-specific	Lymphocyte-specific protein-tyrosine kinase	NP_005347	P06239	75.1359	64.2044	323.339	254.614	69.6701	288.977	-1.42257	-0.178054
Tau	S713	Microtubule-associated protein tau	NP_005901	P10636†	164.828	139.397	485.701	763.957	152.113	624.829	-1.41286	-0.177297
Frk	Y387	Fyn-related kinase; Tyrosine-protein kinase FRK	NP_002022.1	P42685	1531.9	1578.59	6236.62	6529.75	1555.25	6383.19	-1.41203	-0.175569
PDGFRb	Y1009	Platelet-derived growth factor receptor kinase beta	NP_032835	P09619	134.561	135.93	597.17	512.406	135.245	554.788	-1.41149	-0.174983
EphA4	Pan-specific	Ephrin type-A receptor 4 protein-tyrosine kinase	NP_001291465.1	P54764	175.809	162.281	705.174	680.834	169.045	693.004	-1.41087	-0.174303
PKM2	Y148	Pyruvate kinase isozymes M1/M2	NP_002645.3	P14618	410.971	329.656	1172.91	1862.59	370.314	1517.75	-1.41063	-0.173554
MARK2	Pan-specific	MAP/microtubule affinity-regulating protein-serine kinase 2	NP_001034558.2	Q7KZI7	265.466	243.774	1169.57	910.074	254.62	1039.82	-1.40703	-0.173309
Rb	S795	Retinoblastoma-associated protein 1	NP_000312	P06400	117.542	105.547	438.008	472.387	111.544	455.197	-1.40631	-0.173021
VEGFR2 (KDR)	Y1214	Vascular endothelial growth factor receptor 3 ; Vascular endothelial growth factor receptor-protein-tyrosine kinase 3	NP_002244	P35968	70.7708	293.33	626.882	858.788	182.05	742.835	-1.40619	-0.172642
MELK	Pan-specific	Maternal embryonic leucine zipper kinase	NP_001243614.1	Q14680	1790.24	1370.45	6420.8	6435.26	1580.35	6428.03	-1.40302	-0.172242
VEGFR3 (Flt4)	Pan-specific	Vascular endothelial growth factor receptor 3 ; Vascular endothelial growth factor receptor-protein-tyrosine kinase 3	NP_002011	P35916	2759.54	1486.28	8651.94	8500.91	2122.91	8576.42	-1.39623	-0.171419
TYK2	Pan-specific	Protein-tyrosine kinase 2 (Jak-related)	NP_003322	P29597	948.457	700.034	3227.29	3420.19	824.245	3323.74	-1.39438	-0.171247
MYPT1 (MBS)	S903	Protein phosphatase 1 regulatory subunit 12A	NP_446342	O14974	94.1303	72.246	380.407	288.943	83.1882	334.675	-1.39206	-0.170497
PKCg (PRKCG)	Pan-specific	Protein-serine kinase C gamma	NP_002730	P05129	304.926	222.682	1139.59	982.212	263.804	1060.9	-1.39167	-0.17007
eIF4G (eIF4G1)	Pan-specific	Eukaryotic translation initiation factor 4 gamma 1	NP_004944	Q04637	193.202	171.421	708.628	756.661	182.312	732.645	-1.39094	-0.168035
Plk1 (PLK)	T210	Polo-like protein-serine kinase 1	NP_002652.2	P53350	433.262	557.079	2141.39	1806.16	495.171	1973.77	-1.3828	-0.167804
MYPT1 (MBS)	S695	Protein phosphatase 1 regulatory subunit 12A	NP_446342	O14974	86.4277	77.0053	394.449	256.598	81.7165	325.523	-1.38218	-0.167699
Dynamin I	S795	Dynamin-1	NP_001005336.1	Q05193	78.2612	67.3476	343.179	234.375	72.8044	288.777	-1.37788	-0.167484
PDK1 (PDPK1)	S241	3-phosphoinositide-dependent protein-serine kinase 1	NP_002604.1	O15530	2600.23	2704.15	10459.5	10414.7	2652.19	10437.1	-1.36998	-0.167249
Hpk1 (MAP4K1)	Pan-specific	Mitogen-activated protein kinase kinase kinase kinase 1	NP_009112.1	Q92918	226.349	243.617	878.118	963.766	234.983	920.942	-1.36588	-0.166999
eEF2K	S366	Eukaryotic elongation factor 2 kinase	NP_037434.1	O00418	330.369	308.838	1360.01	1122.49	319.604	1241.25	-1.35679	-0.166986
PTPN21	S637	Tyrosine-protein phosphatase non-receptor type 21	NP_008970.2	Q16825	321.714	299.837	1220.32	1191.81	310.776	1206.06	-1.35605	-0.166555
MEF2A	S387	Myocyte-specific enhancer factor 2A	XP_011519883.1	Q02078	167.514	109.562	638.168	433.505	138.538	535.836	-1.35268	-0.165689
IKKg (NEMO)	Pan-specific	I-kappa-B kinase gamma/NF-kappa-B essential modulator	NP_001093327.1	Q9Y6K9	157.131	146.254	577.843	592.325	151.693	585.084	-1.3499	-0.165602
MEKK1 (MAP3K1)	Pan-specific	MAPK/ERK kinase kinase 1; Mitogen-activated protein kinase kinase kinase 1 [Fragment]	XP_042066	Q13233	882.008	783.6	3297.51	3057.42	832.804	3177.47	-1.33904	-0.165493
ASK1 (MAP3K5)	S83	Apoptosis signal regulating protein-serine kinase 1	NP_005914	Q99683	139.547	67.6651	457.235	330.439	103.606	393.837	-1.33534	-0.165151
TSSK3	T168	Testis-specific serine/threonine-protein kinase 3	NP_443073.1	Q96PN8	225.725	223.067	929.203	775.638	224.396	852.42	-1.33467	-0.165082
ERK5 (MAPK7)	Pan-specific	Extracellular regulated protein-serine kinase 5 (Big MAP kinase 1 (BMK1))	NP_620602	Q13164	124.513	158.92	558.12	510.842	141.716	534.481	-1.32747	-0.164941
Smad1	Pan-specific	SMA- and mothers against decapentaplegic homologue 1	NP_005891.1	Q15797	294.411	293.276	749.286	1461.78	293.843	1105.53	-1.32504	-0.164574
GRK7	Pan-specific	Rhodopsin kinase	NP_631948.1	Q8WTQ7	234.562	181.446	980.949	565.689	208.004	773.319	-1.31313	-0.164554
EphB3	Y600	Ephrin type-B receptor 3 protein-tyrosine kinase	NP_004434.2	P54753	284.89	350.008	1010.08	1330.25	317.449	1170.16	-1.30458	-0.164252
SHIP2 (INPPL1)	Y886	Phosphatidylinositol-3,4,5-trisphosphate 5-phosphatase 2	NP_001558.3	O15357	2927.12	1297.15	8158.99	7338.73	2112.13	7748.86	-1.29985	-0.16421
Mos	Pan-specific	Moloney sarcoma oncogene-encoded protein-serine kinase	NP_005363	P00540	104.291	83.0847	379.664	304.546	93.6879	342.105	-1.29515	-0.164092
STAT2	Y690	Signal transducer and activator of transcription 2	NP_005410.1	P52630	161.59	164.357	604.985	581.689	162.974	593.337	-1.29217	-0.163464
MAPKAPK2 (RPS6KC1)	Pan-specific	Mitogen-activated protein kinase-activated protein kinase 2	NP_116584	P49137	237.652	196.231	751.322	818.197	216.941	784.759	-1.28575	-0.163384
EZR	Y354	Ezrin; Cytovilin	NP_001104547.1	P15311	175.602	161.506	805.914	406.165	168.554	606.04	-1.27969	-0.163371
WNK2	Pan-specific	Serine/threonine-protein kinase WNK2	NP_001269323.1	Q9Y3S1	2043.58	1342.93	5961.91	6184.4	1693.25	6073.15	-1.27723	-0.16332
AurKC (Aurora C, AIK3)	S193	Aurora Kinase C (serine/threonine-protein kinase 13)	NP_003151	Q9UQB9	1462.07	1834.98	6397.53	5380.04	1648.53	5888.78	-1.27317	-0.163283
SMC1A	S957	Structural maintenance of chromosomes protein 1A	NP_006297.2	Q14683	227.562	325.186	943.86	1024.18	276.374	984.018	-1.26989	-0.162549
PKCd (PRKCD)	Y334	Protein-serine kinase C delta	NP_006245	Q05655	45.6666	47.4469	58.1632	270.766	46.5568	164.464	-1.26202	-0.162081
TrkC (NTRK3)	Y709+Y710	NT-3 growth factor receptor	NP_001012338.1	Q16288	175.906	181.043	893.695	359.212	178.474	626.454	-1.25563	-0.161983
STAT6	Pan-specific	Signal transducer and activator of transcription 6	NP_003144.3	P42226	570.644	403.368	1797.46	1598.7	487.006	1698.08	-1.24898	-0.161696
Caveolin 1	Y14	Caveolin 1	NP_001744.2	Q03135	6.27916	560.115	1150.42	824.342	283.197	987.383	-1.24891	-0.161083
Tau	S516	Microtubule-associated protein tau	NP_005901	P10636†	146.815	140.553	419.279	576.541	143.684	497.91	-1.2428	-0.160884
PKD1 (PRKCM, PKCm, PRKD1)	S738+S742	Protein-serine kinase C mu (Protein kinase D)	NP_002733	Q15139	305.231	195.599	1530.73	201.712	250.415	866.223	-1.24102	-0.160664
PCTK2 (PCTAIRE2, CDK17)	Pan-specific	Cell division protein kinase 17; Protein-serine kinase PCTAIRE-2	NP_002586.2	Q00537	405.834	414.039	1069.49	1766.47	409.936	1417.98	-1.24099	-0.160429
TXK	Y420	Tyrosine-protein kinase TXK	NP_003319.2	P42681	202.021	131.256	615.575	536.685	166.639	576.13	-1.24051	-0.160035
PKR1 (PRKR; EIF2AK2)	Pan-specific	Double stranded RNA dependent protein-serine kinase	NP_002750	P19525	86.7916	54.5377	231.554	254.854	70.6646	243.204	-1.23595	-0.158795
TAK1 (MAP3K7)	Pan-specific	TGF-beta-activated protein-serine kinase 1; Mitogen-activated protein kinase kinase kinase 7	NP_663306	O43318	102.093	91.4474	398.315	265.053	96.7704	331.684	-1.23184	-0.158719
MEF2A	Pan-specific	Myocyte-specific enhancer factor 2A	XP_011519883.1	Q02078	176.601	76.092	440.067	423.088	126.347	431.577	-1.22842	-0.158638
WT1	S365	Wilms tumour protein	NP_077742.2	P19544	1783.3	2153.72	7262.41	6134.17	1968.51	6698.29	-1.22457	-0.157716
MEK5 (MAP2K5, MKK5)	Pan-specific	MAPK/ERK protein-serine kinase 5 (MKK5); Dual specificity mitogen-activated protein kinase kinase 5	NP_660143	Q13163	107.245	105.304	371.576	347.062	106.275	359.319	-1.21818	-0.157527
NFKB p65 (Rel A)	S311	NF-kappa-B p65 nuclear transcription factor	NP_003989	Q04206	97.748	58.3462	303.345	223.989	78.0471	263.667	-1.21738	-0.157254
PTEN	S380/T382/T383	Phosphatidylinositol-3,4,5-trisphosphate 3-phosphatase and protein phosphatase and tensin homolog deleted on chromosome 10	NP_000305	P60484	139.283	205.098	21.2197	1140.98	172.191	581.098	-1.21632	-0.156649
PFKFB2 (PFK2)	S483	6-phosphofructo-2-kinase/fructose-2,6-biphosphatase 2	NP_006203.2	O60825	145.562	123.699	471.692	433.305	134.631	452.499	-1.21225	-0.155827
Rac1/cdc42	S71	Ras-related C3 botulinum toxin substrate 1	NP_008839	P63000	146.758	94.5299	368.829	437.274	120.644	403.052	-1.20622	-0.154788
SHIP1 (INPP5D)	Y187	Phosphatidylinositol 3,4,5-trisphosphate 5-phosphatase 1	NP_001017915.1	Q92835	1639.79	467.007	3898.59	3134.45	1053.4	3516.52	-1.20545	-0.154544
FAK (PTK2)	Y576+Y577	Focal adhesion protein-tyrosine kinase	NP_005598	Q05397	96.0997	88.3328	24.7776	589.226	92.2163	307.002	-1.20272	-0.154112
PRKX	T201+T203	Serine/threonine-protein kinase PRKX	NP_005035.1	P51817	2574.46	2427.39	8114.44	8346.15	2500.92	8230.29	-1.19116	-0.153762
AurKB (Aurora B, AIM-1)	T232	Aurora Kinase B (serine/threonine protein kinase 12)	NP_004208	Q96GD4	554.421	656.458	1990.29	1975.71	605.44	1983	-1.18641	-0.15371
STAT4	S721	Signal transducer and activator of transcription 4	NP_003142.1	Q14765	892.271	956.102	2546.6	3490.54	924.186	3018.57	-1.18362	-0.153148
SND1	Y908	Staphylococcal nuclease domain-containing protein 1	NP_055205.2	Q7KZF4	904.499	824.996	2825.4	2793.93	864.747	2809.66	-1.17838	-0.152838
ASK1 (MAP3K5)	S1033	Apoptosis signal regulating protein-serine kinase 1	NP_005914	Q99683	1764.14	1870.05	6053.22	5745.75	1817.09	5899.49	-1.17763	-0.151098
CLNB1	Pan-specific	Cyclin B1	NP_114172	P14635	138.962	138.712	470.867	425.817	138.837	448.342	-1.17225	-0.150331
Bad	S112	Bcl2 antagonist of cell death	NP_004313.1	Q92934	185.2	226.103	768.736	546.835	205.651	657.785	-1.1627	-0.1501
CDK7	T170	Cyclin-dependent protein-serine kinase 7	NP_001790	P50613	1309.09	1179.3	3840.58	4074.21	1244.2	3957.4	-1.1571	-0.150089
NFKB p65 (Rel A)	S529	NF-kappa-B p65 nuclear transcription factor	NP_003989	Q04206	441.236	403.094	1163.86	1520.36	422.165	1342.11	-1.1566	-0.149964
PAK3	Pan-specific	p21-activated kinase 3 (beta) (Protein-serine/threonine kinase PAK3)	NP_002569	O75914	186.306	176.273	662.416	480.923	181.289	571.669	-1.14847	-0.149819
SIK (SNF1LK)	Pan-specific	Salt-inducible serine/threonine-protein kinase SIK1; Serine-threonine-protein kinase SNF1-like kinase 1	NP_775490.2	P57059	1904.14	1075.52	4868.68	4449.4	1489.83	4659.04	-1.14015	-0.149263
EphB2	Y780	Ephrin type-B receptor 2 protein-tyrosine kinase	NP_001296122.1	P29323	179.063	478.622	1007.18	1041.66	328.843	1024.42	-1.1363	-0.148494
NFAT4 (NFATc3)	S169	Nuclear factor of activated T-cells, cytoplasmic 3	NP_775188.1	Q12968	163.893	94.0697	489.919	308.8	128.981	399.36	-1.13019	-0.148024
MPL	Y591	Thrombopoietin receptor	NP_005364.1	P40238	2404.73	1427.8	5919.78	5946.5	1916.26	5933.14	-1.13018	-0.147948
GCLC	S5+S8	Glutamate--cysteine ligase catalytic subunit	NP_001184044.1	P48506	978.928	1055.53	2986.4	3300.49	1017.23	3143.45	-1.12824	-0.147757
PYK2 (PTK2B)	Y402	Protein tyrosine kinase 2 beta	NP_004094	Q14289	2285.12	1784.98	5706.89	6844.48	2035.05	6275.68	-1.12616	-0.146564
hnRNP-K	S302	Heterogeneous nuclear ribonucleoprotein K	NP_001305115.1	P61978	182.114	186.17	621.093	514.472	184.142	567.782	-1.12603	-0.146421
CLK1/4	Pan-specific	Dual specificity protein kinase CLK1/4	NP_004062.2	P49759/Q9HAZ1	134.481	139.176	446.435	391.715	136.829	419.075	-1.11932	-0.145023
Caveolin 1	Pan-specific	Caveolin 1	NP_001744.2	Q03135	142.53	142.012	498.37	371.953	142.271	435.162	-1.11798	-0.144535
STAT5A	Y694	Signal transducer and activator of transcription 5A	NP_003143	P42229	980.138	976.702	3001.44	2963.87	978.42	2982.66	-1.11463	-0.144374
PTPN1 (PTP1B)	S50	Tyrosine-protein phosphatase non-receptor type 1	NP_002818.1	P18031	442.502	501.191	1444.35	1405.75	471.847	1425.05	-1.10531	-0.143523
LIMK1	Pan-specific	LIM domain kinase 1	NP_002305	P53667	237.063	262.105	444.359	1042.19	249.584	743.274	-1.09127	-0.143328
ILK1 (ILK)	S343	Integrin-linked protein-serine kinase-1	NP_034692	Q13418	468.218	545.616	1553.38	1458.58	506.917	1505.98	-1.08885	-0.142693
BARK1 (GRK2, ADRBK1)	S670	Beta-adrenergic receptor kinase 1	NP_001610	P25098	695.007	904.306	2471.04	2268.96	799.656	2370	-1.08646	-0.142292
NFAT3 (NFATc4)	S168+S170	Nuclear factor of activated T-cells, cytoplasmic, calcineurin-dependent 4	NP_004545.2	Q14934	84.9399	46.7512	245.894	143.371	65.8456	194.632	-1.0838	-0.142272
ACTR-I (ALK2+ALK4)	Pan-specific	Activin receptor type-1	NP_001096.1	Q04771	121.605	131.563	396.811	349.857	126.584	373.334	-1.08157	-0.141933
PECAM-1	Y713	Platelet endothelial cell adhesion molecule	NP_000433.4	P16284	3648.42	3464.74	10061.4	10893.4	3556.58	10477.4	-1.08042	-0.141694
PIK3R1	Y467	Phosphatidylinositol 3-kinase regulatory subunit alpha	NP_852664	P27986	2681.54	2864.41	8091.01	7994.34	2772.98	8042.67	-1.06484	-0.141552
mTOR (FRAP)	Pan-specific	Mammalian target of rapamycin (FRAP); FKBP12-rapamycin complex-associated protein	NP_004949	P42345	1110.6	852.557	3243.04	2435.46	981.58	2839.25	-1.06213	-0.14141
CDK5	S159	Cyclin-dependent protein-serine kinase 5	NP_004926	Q00535	159.052	154.838	518.99	388.364	156.945	453.677	-1.06149	-0.140969
GATA4	S262	Transcription factor GATA-4	NP_001295022.1	P43694	100.31	132.687	333.214	336.606	116.498	334.91	-1.05599	-0.140631
PLCG1	Y783	1-phosphatidylinositol-4,5-bisphosphate phosphodiesterase gamma-2	NP_877963.1	P19174	171.039	173.765	444.059	544.09	172.402	494.074	-1.05286	-0.140327
MRCKb (CDC42BPB)	Pan-specific	Myotonic dystrophy kinase-related CDC42-binding kinase beta	NP_006026.3	Q9Y5S2	124.263	106.585	333.741	327.701	115.424	330.721	-1.05266	-0.139907
Elk-1	S383	ETS domain-containing protein Elk-1	NP_001107595.1	P19419	161.499	125.355	418.221	397.424	143.427	407.822	-1.045	-0.139121
GFAP	Pan-specific	Glial fibrillary acidic protein	NP_002046	P14136	978.179	1222.72	3185.96	3031.82	1100.45	3108.89	-1.03855	-0.139071
p38d MAPK (MAPK13)	S261+T265	Mitogen-activated protein-serine kinase p38 delta; Mitogen-activated protein kinase 13	NP_002745.1	O15264	2769.81	3051.59	7420.28	8979.56	2910.7	8199.92	-1.03573	-0.137747
PFTAIRE2 (ALS2CR7)	Pan-specific	Amyotrophic lateral sclerosis 2 chromosomal region candidate gene 7 protein	XP_005246838.1	Q96Q40	620.995	465.978	1434.64	1612.53	543.486	1523.58	-1.03082	-0.135142
MEK1 (MKK1, MAP2K1)	S298	MAPK/ERK protein-serine kinase 1 (MKK1); Dual specificity mitogen-activated protein kinase kinase 1	NP_002746	Q02750	731.306	339.431	1658.07	1335.18	535.369	1496.62	-1.02801	-0.135109
CK2a1 (CSNK2A1)	Y255	Casein protein-serine kinase 2 alpha/ alpha prime	NP_001887	P68400	188.732	164.079	472.596	506.046	176.405	489.321	-1.02024	-0.1351
HSP90AB1 (HSP90; HSP84; HSP90B; HSPC2; HSPCB)	Pan-specific	Heat shock 90 kDa protein beta	NP_031381	P08238	829.791	785.86	2325.24	2135.58	807.826	2230.41	-1.01559	-0.135089
RSK1 (RPS6KA1, p90RSK)	T348	Ribosomal S6 protein-serine kinase 1; Ribosomal protein S6 kinase alpha 2	NP_002944	Q15418	39.3982	314.993	949.967	20.5229	177.195	485.245	-1.0074	-0.134924
IRS1	S639	Insulin receptor substrate 1	NP_005535	P35568	366.075	314.736	950.991	908.817	340.405	929.904	-1.00494	-0.134827
Bmx (Etk)	Y40	Bone marrow X protein-tyrosine kinase	NP_001712	P51813	813.651	1025.92	2817.03	2198.3	919.786	2507.66	-1.00297	-0.133997
HDAC5	S498	Histone deacetylase 5	NP_005465.2	Q9UQL6	841.515	717.858	2442.69	1800.97	779.686	2121.83	-1.00114	-0.133279
CaMK4 (CaMPK4)	T200	Calcium/calmodulin-dependent protein-serine kinase 4	NP_001735	Q16566	2242.85	2205.84	5890.31	6164.51	2224.34	6027.41	-0.996856	-0.133079
PLPB1 (MYT1)	Pan-specific	Myelin transcription factor 1	NP_004526.1	Q01538	227.334	288.77	849.581	547.971	258.052	698.776	-0.996169	-0.132813
MST1 (STK4, Krs2)	T183	Mammalian STE20-like protein-serine kinase 1 (KRS2); Serine-threonine-protein kinase 4	NP_006273	Q13043	1032.24	925.934	2783.62	2507.29	979.084	2645.45	-0.99398	-0.131294
GRK1 (Rhodopsin kinase)	Pan-specific	Rhodopsin kinase	NP_002920.1	Q15835	123.546	152.869	347.133	394.087	138.208	370.61	-0.986394	-0.131034
Caveolin 1	Y14	Caveolin 1	NP_001744.2	Q03135	212.692	206.16	577.258	541.088	209.426	559.173	-0.982088	-0.129555
TYK2	Pan-specific	Protein-tyrosine kinase 2 (Jak-related)	NP_003322	P29597	3321.31	3339.48	8738.43	8971.57	3330.39	8855	-0.977892	-0.129035
CaMK1a (CAMK1)	Y235	Calcium/calmodulin-dependent protein-serine kinase 1 alpha	NP_003647.1	Q14012	1609.71	1857.36	4581.5	4619.02	1733.53	4600.26	-0.975952	-0.12796
MARK1	Pan-specific	MAP/microtubule affinity-regulating protein-serine kinase 1	NP_061120.3	Q9P0L2	451.529	609.664	1011.2	1778.05	530.596	1394.63	-0.966381	-0.127368
Tau	S739	Microtubule-associated protein tau	NP_005901	P10636†	261.723	244.902	655.608	675.333	253.312	665.471	-0.965871	-0.127265
FGFR3	Y647+Y648	Fibroblast growth factor receptor 3	NP_000133.1	P22607	1780.77	2089.82	4909.24	5237.32	1935.29	5073.28	-0.96373	-0.126554
CSF1R (Fms)	S807+Y809	Macrophage colony-stimulating factor 1 receptor	NP_005202.2	P07333	1716.35	1803.82	4560.64	4570.02	1760.08	4565.33	-0.953129	-0.126416
WASP	Y291	Wiskott-Aldrich syndrome protein	NP_000368.1	P42768	883.515	674.039	2186.1	1847.76	778.777	2016.93	-0.951606	-0.126295
C-EBPa	T226+T230	CCAAT/enhancer-binding protein alpha	NP_001272758.1	P49715	1270.72	1616.71	4016.07	3418.71	1443.71	3717.39	-0.945805	-0.126054
Fos	Pan-specific	Fos-c FBJ murine osteosarcoma oncoprotein-related transcription factor	NP_005243	P01100	388.088	368.341	980.956	963.282	378.214	972.119	-0.944017	-0.1256
PYK2 (PTK2B)	Y579	Protein tyrosine kinase 2 beta	NP_004094	Q14289	35.6414	52.142	102.695	121.69	43.8917	112.192	-0.938489	-0.125526
TRIM28 (TIF1B)	S473	Transcription intermediary factor 1-beta	NP_005753.1	Q13263	1904.33	817.418	3303.54	3652.77	1360.87	3478.15	-0.938374	-0.124607
ZAP70	Y319	Zeta-chain (TCR) associated protein-tyrosine kinase, 70 kDa	NP_003168	P43403	3083.34	1895.63	6402.12	6243.04	2489.49	6322.58	-0.932051	-0.124577
MARK4	Pan-specific	MAP/microtubule affinity-regulating protein-serine kinase 4	NP_001186796.1	Q96L34	432.718	356.735	1015.21	989.267	394.726	1002.24	-0.931798	-0.124106
p38a MAPK (MAPK14)	Pan-specific	Mitogen-activated protein-serine kinase p38 alpha; Mitogen-activated protein kinase 14	NP_001306	Q16539	567.891	529.226	1363.07	1422.51	548.559	1392.79	-0.931769	-0.123421
Ret (GDNF receptor)	Pan-specific	Proto-oncogene tyrosine-protein kinase receptor Ret	NP_065681	P07949	329.067	228.19	818.487	591.726	278.629	705.107	-0.928469	-0.123306
TAOK3 (JIK, TAO3)	Pan-specific	Protein-serine/threonine kinase TAO3	NP_057365.3	Q9H2K8	115.016	93.3454	202.042	325.127	104.181	263.585	-0.928249	-0.121925
ROCK2 (ROKa)	Pan-specific	Rho-associated protein kinase 2	NP_004841	O75116	206.303	255.885	524.475	640.127	231.094	582.301	-0.924165	-0.121871
PLCG2	Y753	1-phosphatidylinositol-4,5-bisphosphate phosphodiesterase gamma-2	NP_002652.2	P16885	2237.96	2268.03	5988.28	5356.8	2253	5672.54	-0.923375	-0.12179
Raf-B (BRaf)	S446+S447	B-Raf proto-oncogene serine-threonine-protein kinase; RafB proto-oncogene-encoded protein-serine kinase	NP_004324	P15056	1479.22	1541.21	3899.69	3680.95	1510.22	3790.32	-0.920198	-0.120734
LRRK2 (PARK8)	Pan-specific	Leucine-rich repeat protein-serine/threonine kinase 2	NP_940980.3	Q5S007	1126.2	1097.53	3268.86	2214.23	1111.87	2741.55	-0.902483	-0.119054
Plk3 (CNK)	Pan-specific	Polo-like protein-serine kinase 3 (cytokine- inducible kinase (CNK))	NP_004064.2	Q9H4B4	1092.14	1190.16	2423.06	3198.81	1141.15	2810.93	-0.901483	-0.118807
B-Myb (MYBL2)	T490	Myb-related protein B	NP_001265539.1	P10244	312.873	404.089	1003.87	761.951	358.481	882.909	-0.901346	-0.117693
MLK3 (MAP3K11)	Pan-specific	Mixed-lineage protein-serine kinase 3	NP_002410.1	Q16584	248.312	165.399	467.813	543.739	206.856	505.776	-0.894073	-0.117532
MARK2	Pan-specific	MAP/microtubule affinity-regulating protein-serine kinase 2	NP_001034558.2	Q7KZI7	2497.03	2048.52	5908.38	5185.24	2272.78	5546.81	-0.89222	-0.117166
PED15 (PEA15)	S116	Astrocytic phosphoprotein PEA-15	NP_003759	Q15121	543.551	588.639	1092.27	1670.27	566.095	1381.27	-0.892	-0.11659
PKCa (PRKCA)	Pan-specific	Protein-serine kinase C alpha	NP_002728	P17252	786.54	643.205	1904.25	1581.86	714.873	1743.05	-0.891288	-0.116429
Nek7	Pan-specific	NIMA (never-in-mitosis)-related protein-serine kinase 7	NP_598001	Q8TDX7	128.316	124.613	411.414	204.075	126.464	307.744	-0.889308	-0.116008
BLK	Y188	B lymphoid tyrosine kinase	NP_001706.2	P51451	10.9885	4.68796	20.4816	17.5062	7.83825	18.9939	-0.885101	-0.115582
JAK2	Pan-specific	Janus protein-tyrosine kinase 2	NP_004963	O60674	2008.9	1895.21	4343.4	5116.25	1952.05	4729.83	-0.885006	-0.114845
SNCA (a-Synuclein)	S129	Alpha-synuclein	NP_000336.1	P37840	119.061	122.096	251.034	332.234	120.579	291.634	-0.883198	-0.11376
mTOR (FRAP)	S2448	Mammalian target of rapamycin (FRAP); FKBP12-rapamycin complex-associated protein	NP_004949	P42345	289.53	218.95	589.085	635.621	254.24	612.353	-0.87903	-0.113731
Akt1 (PKBa)	S473/S474/S472	RAC-alpha serine/threonine-protein kinase	NP_005154	P31749	121.338	234.131	464.514	389.89	177.734	427.202	-0.876968	-0.112537
CASK (/Lin2)	Pan-specific	Calcium/calmodulin-dependent protein-serine kinase (Lin2 homolog)	NP_001119526.1	O14936	274.84	194.319	514.956	608.568	234.579	561.762	-0.873285	-0.11217
NBN (p95NBS1)	S343	Nibrin	NP_001019859.1	O60934	316.762	278.322	603.422	813.591	297.542	708.507	-0.867604	-0.112149
PKR1 (PRKR; EIF2AK2)	T446	Double-stranded RNA-dependent protein-serine kinase; Interferon-induced, double-stranded RNA-activated protein kinase	NP_002750	P19525	584.952	612.411	1346.71	1489.68	598.681	1418.19	-0.862411	-0.111776
FOXO1A (FKHR)	S256	Forkhead box protein O1	NP_002006.2	Q12778	192.299	145.049	394.161	397.507	168.674	395.834	-0.853027	-0.111745
Fos	S362+S363	Proto-oncogene c-Fos	NP_005243	P01100	4519.76	5182.45	11072.3	11689.2	4851.1	11380.8	-0.852719	-0.111593
BLK	Y187	B lymphoid tyrosine kinase	NP_001706.2	P51451	221.535	283.493	801.24	375.994	252.514	588.617	-0.846308	-0.110782
eIF4G (eIF4G1)	S1232	Eukaryotic translation initiation factor 4 gamma 1	NP_004944	Q04637	871.961	858.561	1904.41	2109.26	865.261	2006.83	-0.841283	-0.110694
EZR	Y146	Ezrin; Cytovilin	NP_001104547.1	P15311	284.938	263.939	621.543	647.205	274.439	634.374	-0.837911	-0.110644
IGF1R	Pan-specific	Insulin-like growth factor 1 receptor protein-tyrosine kinase	NP_000866	P08069	174.835	174.83	401.793	404.048	174.833	402.92	-0.834909	-0.110358
ULK3	Pan-specific	Unc-51-like protein-serine/threonine kinase 3	NP_001092906.3	Q6PHR2	247.156	361.359	680.703	717.101	304.257	698.902	-0.831636	-0.110279
Tyro3	Y681	Tyrosine-protein kinase receptor TYRO3	NP_006284.2	Q06418	656.315	656.609	1480.38	1516.46	656.462	1498.42	-0.825301	-0.110193
HePTP (PTPN7)	S44	Tyrosine-protein phosphatase non-receptor type 7	NP_002823.3	P35236	924.421	2683.63	4050.83	4173.61	1804.02	4112.22	-0.823944	-0.109866
NFAT4 (NFATc3)	S240	Nuclear factor of activated T-cells, cytoplasmic 3	NP_775188.1	Q12968	216.374	96.2567	448.691	261.73	156.315	355.21	-0.820835	-0.109776
p38b MAPK (MAPK11)	T180+Y182	Mitogen-activated protein-serine kinase p38 beta; Mitogen-activated protein kinase 11	NP_002742.3	Q15759	3408.94	3565.29	7572.6	8133.46	3487.12	7853.03	-0.811824	-0.109354
AKT1S1 (PRAS40)	T246	Proline-rich AKT1 substrate 1	NP_115751.3	Q96B36	186.27	64.8323	539.237	23.0841	125.551	281.161	-0.806214	-0.109316
CDK9	Pan-specific	Cyclin-dependent protein-serine kinase 9	NP_001252	P50750	246.177	242.026	584.708	507.149	244.101	545.928	-0.804904	-0.109176
MYPT1 (MBS)	Pan-specific	Protein phosphatase 1 regulatory subunit 12A	NP_446342	O14974	332.332	196.258	660.661	515.802	264.295	588.231	-0.800055	-0.109047
eIF4B	Pan-specific	Eukaryotic translation initiation factor 4B	NP_001408.2	P23588	267.021	247.146	573.409	567.546	257.083	570.477	-0.797073	-0.108985
SIK2 (QIK)	S358	Salt-inducible serine/threonine-protein kinase SIK2; Serine-threonine-protein kinase SNF1-like kinase 2	NP_056006.1	Q9H0K1	2721.02	2294.91	5314.11	5801.97	2507.97	5558.04	-0.795773	-0.108776
Btk	Pan-specific	Bruton's agammaglobulinemia tyrosine kinase	NP_000052	Q06187	609.692	564.589	1664.19	937.527	587.141	1300.86	-0.795514	-0.108643
SMG1	T3550	Serine/threonine-protein kinase SMG1; Lambda/iota protein kinase C-interacting protein	NP_055907.3	Q96Q15	10.3107	8.91926	22.8799	19.4833	9.61496	21.1816	-0.789812	-0.10861
NIK (MAP3K14; NLK; LAK1)	Pan-specific	NF-kappa beta-inducing kinase (nemo-like kinase)	NP_003945.2	Q99558	241.163	71.6431	494.284	189.743	156.403	342.013	-0.782415	-0.108054
PYK2 (PTK2B)	Pan-specific	Protein-tyrosine kinase 2	NP_004094	Q14289	211.725	220.338	531.187	413.055	216.032	472.121	-0.78181	-0.108018
Ron (RONa)	Y1238	Macrophage-stimulating protein receptor alpha chain	NP_002438	Q04912	3679.6	3247.7	7294.67	7796.01	3463.65	7545.34	-0.778607	-0.10794
HMGA1	S36+T39	High mobility group protein HMG-I/HMG-Y	NP_001306007.1	P17096	3244.97	4023.68	7913.63	7916.01	3634.32	7914.82	-0.778314	-0.107312
SSRP1	Y441+S444	FACT complex subunit SSRP1	NP_003137.1	Q08945	1028.93	1479.36	2354.37	3097.34	1254.14	2725.85	-0.77633	-0.107114
CDK5	Pan-specific	Cyclin-dependent protein-serine kinase 5	NP_004926	Q00535	199.281	173.861	479.57	320.953	186.571	400.262	-0.763305	-0.106452
ALK	Y1092	Anaplastic lymphoma receptor-tyrosine kinase	NP_004295.2	Q9UM73	2700.93	2917.36	6333.8	5687.12	2809.14	6010.46	-0.760621	-0.10601
SIK3 (QSK)	T163	Salt-inducible serine/threonine-protein kinase SIK3	NP_001268678.1	Q9Y2K2	4394.59	4276.3	8690.24	9695.06	4335.45	9192.65	-0.751579	-0.105833
Rb	T356	Retinoblastoma-associated protein 1	NP_000312	P06400	564.905	368.619	1159.13	818.681	466.762	988.906	-0.75078	-0.105233
Ros	Pan-specific	Orosomucoid 1 receptor-tyrosine kinase; Proto-oncogene tyrosine-protein kinase ROS1	NP_002935	P08922	2746.15	2505.06	5339.62	5691.18	2625.61	5515.4	-0.742232	-0.104928
PBRM1	S948	Protein polybromo-1	XP_016862237.1	Q86U86	52.67	36.0481	45.4849	139.865	44.3591	92.675	-0.736782	-0.104636
TBC1D7	Y14	TBC1 domain family member 7	NP_001137436.1	Q9P0N9	1502.61	1776.85	3996.51	2822.64	1639.73	3409.58	-0.732056	-0.104565
ERK1 (MAPK3)	Y204	Extracellular regulated protein-serine kinase 1 (p44 MAP kinase)	NP_002737.2	P27361	241.163	238.444	529.086	467.382	239.803	498.234	-0.731252	-0.104263
IGF1R	Y1280	Insulin-like growth factor 1 receptor protein-tyrosine kinase	NP_000866	P08069	964.383	850.914	1923.14	1839.84	907.648	1881.49	-0.728961	-0.103487
NMDAR2A (GRIN2A)	Pan-specific	Glutamate [NMDA] receptor subunit epsilon-1	NP_000824.1	Q12879	2516.32	1261.46	4681.68	3131.64	1888.89	3906.66	-0.726692	-0.103413
MST1 (STK4, Krs2)	Pan-specific	Mammalian STE20-like protein-serine kinase 1	NP_006273	Q13043	191.996	148.941	288.763	415.272	170.469	352.018	-0.72513	-0.102906
Nek3	Pan-specific	NIMA (never-in-mitosis)-related protein-serine kinase 3	NP_002489.1	P51956	386.247	231.073	764.11	507.211	308.66	635.66	-0.722424	-0.101956
SLK	S189	STE20-like serine/threonine-protein kinase; CTCL tumour antigen se20-9	NP_055535.2	Q9H2G2	3383.59	4027.03	6737.44	8412.49	3705.31	7574.96	-0.715082	-0.101421
CFL1	S3	Cofilin 1	NP_005498	P23528	143.935	59.9731	233.995	182.625	101.954	208.31	-0.714502	-0.101316
LEDGF	S273+S275	PC4 and SFRS1-interacting protein	NP_001121689.1	O75475	1015.06	1147.38	1995.69	2412.63	1081.22	2204.16	-0.712255	-0.101119
Kit	Pan-specific	Mast/stem cell growth factor receptor protein-tyrosine Kit	NP_006566	P10721	2698.15	2490.35	5305.39	5199.78	2594.25	5252.59	-0.705423	-0.10082
HSP90a (HSP90AA1; HSP90; HSP86; HSPC; HSPCA; LAP2)	Pan-specific	Heat shock 90 kDa protein alpha	NP_005339	P07900	709.567	717.194	1483.96	1404.56	713.38	1444.26	-0.705337	-0.100742
GOLGA2 (GM130)	S125	Golgin subfamily A member 2	NP_004477.3	Q08379	444.136	417.889	967.654	777.221	431.013	872.438	-0.705154	-0.100606
TEC	Y519	Tyrosine-protein kinase Tec	NP_003206.2	P42680	2846.58	3653.83	6696.12	6399.19	3250.2	6547.65	-0.700389	-0.0997094
CrkL	Pan-specific	Crk-like protein	NP_005198.1	P46109	763.703	638.377	1424.09	1396.46	701.04	1410.28	-0.698976	-0.0994415
PDGFRa	Y754	Platelet-derived growth factor receptor kinase alpha	NP_006197	P16234	661.353	613.26	1414.49	1148.74	637.306	1281.62	-0.698629	-0.0993562
HSF1	Pan-specific	Heat shock factor protein 1	NP_005517.1	Q00613	777.995	503.266	1660.43	915.248	640.63	1287.84	-0.698267	-0.09922
NFkB p50	S337	Nuclear factor NF-kappa-B p105 subunit	NP_001158884.1	P19838	286.116	341.023	778.057	480.017	313.569	629.037	-0.69617	-0.0991851
CLNB1	S147	Cyclin B1	NP_114172	P14635	243.722	89.6814	356.827	311.919	166.702	334.373	-0.69605	-0.0991562
Axl (UFO)	Pan-specific	AXL oncogene-encoded protein-tyrosine kinase UFO	NP_001690.2	P30530	2905.67	2398.14	5570.71	4920.41	2651.9	5245.56	-0.682105	-0.0991014
ULK1	Pan-specific	Unc-51-like kinase 1; Serine-threonine-protein kinase ULK1	NP_003556.1	O75385	886.582	830.993	1731.96	1659.33	858.788	1695.64	-0.680296	-0.0989782
JNK1 (MAPK8)	Pan-specific	Jun N-terminus protein-serine kinase (stress-activated protein kinase (SAPK)) 1	NP_002741	P45983	2791.52	2496.99	5269.84	5150.79	2644.25	5210.32	-0.678253	-0.0988833
CDK2	Pan-specific	Cyclin-dependent protein-serine kinase 2	NP_001789.2	P24941	517.752	475.579	1098.42	848.156	496.666	973.286	-0.672761	-0.098795
PAK1 (PAKa)	Pan-specific	p21-activated kinase 1 (alpha) (Protein-serine/threonine kinase PAK 1)	NP_002567	Q13153	177.329	195.91	373.558	356.951	186.62	365.255	-0.671523	-0.0981707
Fes	Y713+S716	Fes/Fps protein-tyrosine kinase	NP_001996	P07332	2090.32	1466.95	3479.22	3443.34	1778.63	3461.28	-0.665793	-0.097951
CLK1	S337	Dual specificity protein kinase CLK1	NP_004062.2	P49759	1834.95	2104.37	3636.19	4012.07	1969.66	3824.13	-0.66347	-0.0973417
Raf1 (RafC)	S301+T303	Raf1 proto-oncogene-encoded protein-serine kinase	NP_002871	P04049	1239.37	964.738	2106.99	2161.01	1102.05	2134	-0.660822	-0.0972879
ZIPK (DAPK3)	Pan-specific	ZIP kinase (death associated protein-serine kinase 3 (DAPK3))	NP_001339.1	O43293	201.206	88.0777	294.789	262.441	144.642	278.615	-0.65557	-0.096999
ADK	S86	Adenosine kinase	NP_001114.2	P55263	185.2	223.32	418.565	367.698	204.26	393.132	-0.654751	-0.0964212
ULK1	Pan-specific	Unc-51-like protein-serine/threonine kinase 1	NP_003556.1	O75385	285.163	315.05	610.538	540.562	300.106	575.55	-0.651189	-0.0960825
SCYL1	S754	N-terminal kinase-like protein	NP_065731.3	Q96KG9	2994.65	1922.07	4910.94	4438.59	2458.36	4674.77	-0.642687	-0.0956581
A6 (Twinfilin-1)	Y309	Twinfilin, actin-binding protein, 1; Protein tyrosine kinase 9;	NP_001229326.1	Q12792	2943.93	5090.11	7674.02	7551.74	4017.02	7612.88	-0.639302	-0.0953071
SHIP1 (INPP5D)	Pan-specific	Phosphatidylinositol-3,4,5-trisphosphate 5-phosphatase 1	NP_001017915.1	Q92835	1926.82	727.74	3027.66	1987.41	1327.28	2507.54	-0.63617	-0.0946938
PAK2 (PAKg)	S141	p21-activated kinase 2 gamma; Protein-serine/threonine kinase PAK 2	NP_002568.2	Q13177	4859.43	4650.5	9336.67	8613.38	4754.97	8975.03	-0.635256	-0.0936168
PP2A/Ca (PPP2CA)	Y307	Protein-serine phosphatase 2A - catalytic subunit - alpha and beta isoform	NP_002706.1	P67775	13.3575	7.75976	20.1032	19.6632	10.5586	19.8832	-0.63293	-0.0933173
CK1 delta (CSNK1D)	Pan-specific	Casein protein-serine kinase 1 delta	NP_001884.2	P48730	370.749	341.965	714.057	625.673	356.357	669.865	-0.631144	-0.0933168
KCND2 (KV4.2)	T602	Potassium voltage-gated channel subfamily D member 2	NP_036413.1	Q9NZV8	126.293	116.593	226.488	230.006	121.443	228.247	-0.630986	-0.0930982
PKCt (PRKCQ)	T538	Protein-serine kinase C theta	NP_006248	Q04759	215.946	269.262	605.75	305.153	242.604	455.451	-0.629859	-0.092763
TAO1 (TAOK1)	Y309	Serine/threonine-protein kinase TAO1	NP_065842.1	Q7L7X3	1773.12	1803.72	3347.19	3353.08	1788.42	3350.14	-0.627669	-0.0926598
p38g MAPK (MAPK12, ERK6)	Pan-specific	Mitogen-activated protein-serine kinase p38 gamma; Mitogen-activated protein kinase 12	NP_002960.2	P53778	3422.61	3153.87	5799.61	6515.56	3288.24	6157.58	-0.627333	-0.0919542
Pim2	T195	Serine/threonine-protein kinase Pim-2	NP_006866.2	Q9P1W9	3361.95	2672.62	5130.35	6100.15	3017.28	5615.25	-0.621129	-0.0919535
DYRK3	Pan-specific	Dual specificity tyrosine-phosphorylation-regulated kinase 3	NP_001004023.1	O43781	130.252	130.503	271.188	213.706	130.377	242.447	-0.620349	-0.0914412
PKCe (PRKCE)	S729	Protein-serine kinase C epsilon	NP_005391	Q02156	480.27	541.995	679.965	1207.71	511.133	943.839	-0.613327	-0.0909973
ULK2	Pan-specific	Unc-51-like protein-serine/threonine kinase 2	NP_001136082.1	Q8IYT8	58.2018	765.282	17.9872	1495.76	411.742	756.874	-0.6088	-0.0909894
CTNNB1	S33+S37	Catenin (cadherin-associated protein) beta 1	NP_001895	P35222	105.238	84.1265	208.031	138.92	94.6824	173.475	-0.605508	-0.0909857
Pim3	Pan-specific	Serine/threonine-protein kinase Pim-3	NP_001001852.2	Q86V86	399.255	384.37	698.175	731.964	391.812	715.069	-0.601596	-0.0907395
BLNK	Y84	B-cell linker protein	NP_037446	Q8WV28	717.567	732.486	1351.32	1289.19	725.026	1320.25	-0.599369	-0.0905678
Raf-B (BRaf)	Pan-specific	B-Raf proto-oncogene serine-threonine-protein kinase; RafB proto-oncogene-encoded protein-serine kinase	NP_004324	P15056	5504.4	4254.35	8389.64	9339.65	4879.37	8864.65	-0.597054	-0.0905555
RIPK2 (RICK; RIP2; CARD3)	S176	Receptor-interacting serine/threonine-protein kinase 2 (RIPK2)	NP_003812.1	O43353	4008.48	4083.43	7012.85	7671.66	4045.95	7342.26	-0.595929	-0.0903372
PXN	Y118	Paxillin 1	NP_002850	P49023	229.068	263.68	505.57	386.547	246.374	446.058	-0.593598	-0.0901941
HGK (ZC1)	T187	Mitogen-activated protein kinase kinase kinase kinase 4	NP_001229488.1	O95819	3566.08	3123.15	5613.3	6468.12	3344.62	6040.71	-0.59117	-0.0896292
ROCK2 (ROKa)	Pan-specific	Rho-associated protein kinase 2	NP_004841	O75116	744.889	760.642	1313.71	1402.63	752.765	1358.17	-0.590143	-0.089321
ZC2 (TNIK)	Pan-specific	TRAF2 and NCK-interacting kinase	NP_055843.1	Q9UKE5	1084.89	559.359	1701.59	1233.14	822.127	1467.36	-0.579326	-0.0883033
H3F3A	S10	Histone H3	NP_003521	P84243	2150.04	1923.53	3954.26	3310.57	2036.78	3632.41	-0.578525	-0.0876264
MBP	T232	Myelin basic protein	NP_001020272.1	P02686	2455.29	2580.44	4617.98	4361.23	2517.86	4489.61	-0.578354	-0.0872431
ACTB	Y53	Actin, cytoplasmic 1; Beta-actin	NP_001092.1	P60709	1181.98	801.364	1771.52	1761.77	991.67	1766.64	-0.577444	-0.0869476
LKB1 (STK11)	Pan-specific	Serine/threonine-protein kinase 11	NP_000446.1	Q15831	3462.42	3099.71	6710.38	4927.84	3281.06	5819.11	-0.57298	-0.0868094
Kit	Y730	Mast/stem cell growth factor receptor protein-tyrosine Kit	NP_006566	P10721	593.598	771.372	1443.64	968.968	682.485	1206.31	-0.569577	-0.086724
Mnk2	Pan-specific	MAP kinase-interacting serine-threonine kinase 2	NP_951009.1	Q9HBH9	166.426	151.931	299.987	261.288	159.179	280.637	-0.567037	-0.0862516
NIK (MAP3K14; NLK; LAK1)	Pan-specific	Serine/threonine protein kinase NLK	NP_003945.2	Q99558	229.582	126.746	502.812	123.523	178.164	313.168	-0.564034	-0.0858973
DDR1	Pan-specific	Epithelial discoidin domain-containing receptor 1	NP_001284583.1	Q08345	1691.36	1792.5	3100.82	3018.39	1741.93	3059.61	-0.563291	-0.0858832
CDK2	Pan-specific	Cyclin-dependent protein-serine kinase 2	NP_001789.2	P24941	431.336	464.551	915.404	656.15	447.943	785.777	-0.562007	-0.0852143
PCYT1B (CCTB)	S315+S319	CTP: phosphocholine cytidylyltransferase isoform B	NP_004836.2	Q9Y5K3	1272.76	1177.13	2054.94	2238.68	1224.94	2146.81	-0.561086	-0.0851025
CPS2 (CAD)	T456	Carbamoyl phosphate synthetase 2	NP_001293008.1	P27708	333.955	404.578	733.419	559.665	369.266	646.542	-0.560119	-0.0845537
CDK7	Pan-specific	Cyclin-dependent protein-serine kinase 7	NP_001790	P50613	428.553	464.952	785.692	774.969	446.752	780.331	-0.557713	-0.0842024
CDK8	Pan-specific	Cyclin-dependent protein-serine kinase 8	NP_001252	P49336	221.554	223.766	402.229	375.304	222.66	388.767	-0.557331	-0.0840818
Arrestin b	S412	Arrestin beta 1	NP_004032	P49407	424.057	468.529	772.398	781.253	446.293	776.826	-0.55424	-0.0839536
CrkL	Y251	Crk-like protein	NP_005198.1	P46109	786.015	999.956	1516.26	1585.12	892.986	1550.69	-0.551883	-0.0834772
PTEN	Pan-specific	Phosphatidylinositol-3,4,5-trisphosphate 3-phosphatase and protein phosphatase and tensin homolog deleted on chromosome 10	NP_000305	P60484	1633.4	1396.21	2762.72	2476.02	1514.8	2619.37	-0.54765	-0.0831571
ErbB2 (HER2, Neu)	Pan-specific	ErbB2 (Neu) receptor-tyrosine kinase	NP_004439	P04626	2689.69	2802.14	4710.69	4780.42	2745.92	4745.55	-0.547094	-0.0829498
RSK1 (RPS6KA1, p90RSK)	T573	Ribosomal S6 protein-serine kinase 1; Ribosomal protein S6 kinase alpha 2	NP_002944	Q15418	4754.34	4339.32	7400.12	8300.88	4546.83	7850.5	-0.546148	-0.082554
CDK1 (CDC2)	Y15	Cyclin-dependent protein-serine kinase 1; Cell division control protein 2 homologue	NP_001777	P06493	105.843	100.36	143.6	210.674	103.101	177.137	-0.541211	-0.0824103
NF2	S518	Merlin	NP_000259.1	P35240	5179.09	5989.12	9811.25	9375.37	5584.1	9593.31	-0.541142	-0.0820156
ErbB2 (HER2, Neu)	Y735	ErbB2 (Neu) receptor-tyrosine kinase	NP_004439	P04626	1392.52	2305.53	3144.64	3168.19	1849.02	3156.42	-0.534779	-0.0817818
PTPN12 (PTP-PEST, PTPG1)	S39	Protein-tyrosine phosphatase, non-receptor type 12	NP_002826.3	Q05209	2035.73	2355.04	3758.67	3695.34	2195.39	3727.01	-0.529247	-0.0814369
MLK2 (MAP3K10)	Pan-specific	Mixed-lineage protein-serine kinase 2; Mitogen-activated protein kinase kinase kinase 10	NP_002437.2.	Q02779	1050.04	814.728	1531.01	1628.01	932.384	1579.51	-0.527125	-0.0813735
PKCb2 (PRKCB2)	Pan-specific	Protein-serine kinase C beta 2	NP_002729	P05771-2	256.621	186.223	390.429	357.494	221.422	373.961	-0.52408	-0.0813091
FOXO1A (FKHR)	S329	Forkhead box protein O1	NP_002006.2	Q12778	4284.55	3766.38	6184.59	7350.93	4025.46	6767.76	-0.519531	-0.0809618
GRK2	S670	G protein-coupled receptor-serine kinase 2	NP_001610	P25098	348.807	298.385	490.265	591.95	323.596	541.107	-0.514121	-0.0806477
DYRK4	Pan-specific	Dual specificity tyrosine-phosphorylation-regulated kinase 4	NP_003836.1	Q9NR20	322.949	168.574	433.29	387.34	245.761	410.315	-0.512565	-0.0803633
Myc	T58+S62	Myc proto-oncogene protein	NP_002458.2	P01106	337.78	294.218	649.425	404.508	315.999	526.966	-0.511399	-0.0802368
DYRK4	Pan-specific	Dual specificity tyrosine-phosphorylation-regulated kinase 4	NP_003836.1	Q9NR20	239.953	241.17	453.686	344.661	240.561	399.174	-0.506421	-0.0801078
SIK3 (QSK)	T411	Salt-inducible serine/threonine-protein kinase SIK3	NP_001268678.1	Q9Y2K2	3124.59	3094.61	4780.16	5522.82	3109.6	5151.49	-0.504792	-0.0800389
MKK3 (MAP2K3, MEK3)	S218	MAPK/ERK protein-serine kinase 3 beta isoform (MKK3 beta); Dual specificity mitogen-activated protein kinase kinase 3	NP_002747	P46734	6122.18	5342.51	9932.88	9032.63	5732.35	9482.76	-0.50335	-0.0798158
PRP4K (PRP4, PRPF4B)	Y849	Protein-serine kinase PRP4 homologue	NP_003904.3	Q13523	1713.79	1648.08	2976.54	2583.1	1680.93	2779.82	-0.503035	-0.0795707
Raf-A (ARaf)	Pan-specific	A-Raf proto-oncogene serine/threonine-protein kinase	NP_001645.1	P10398	5222.31	3831.72	7280.83	7593.89	4527.01	7437.36	-0.496454	-0.0794806
DYRK1A	Y321	Dual specificity tyrosine-phosphorylation-regulated kinase 1A	NP_001387.2	Q13627	1019.46	982.225	1636.71	1612.29	1000.84	1624.5	-0.484357	-0.079315
NOS3	T1175+S1177	Nitric oxide synthase, endothelial	NP_000594.2	P29474	4107.98	4643.92	7953.7	6215.96	4375.95	7084.83	-0.481832	-0.0786905
TRRAP	Pan-specific	Transformation/transcription domain-associated protein	NP_001231509.1	Q9Y4A5	5216.66	4766.71	7844.1	8259.47	4991.68	8051.79	-0.478121	-0.078431
GR	S226	Glucocorticoid receptor	NP_000167.1	P04150	3625.87	3925.37	5987.75	6170.8	3775.62	6079.28	-0.476322	-0.0783549
MARK4	Pan-specific	MAP/microtubule affinity-regulating protein-serine kinase 4	NP_001186796.1	Q96L34	1212.38	1161.69	2075.6	1743.74	1187.04	1909.67	-0.475473	-0.0783307
Raf1 (RafC)	S296	Raf1 proto-oncogene-encoded protein-serine kinase	NP_002871	P04049	3074.47	3273.1	5212.02	4997.39	3173.78	5104.7	-0.475239	-0.0781959
AMPKa2 (PRKAA2)	Pan-specific	5'-AMP-activated protein kinase catalytic subunit alpha-2	NP_006243.2	P54646	3497.97	3332.63	5138.1	5824.69	3415.3	5481.4	-0.473094	-0.0778662
Plk1 (PLK)	Pan-specific	Polo-like protein-serine kinase 1	NP_002652.2	P53350	3516.21	3234.22	5224.22	5555.44	3375.21	5389.83	-0.468055	-0.0778248
PDGFRa	Pan-specific	Platelet-derived growth factor receptor kinase alpha	NP_006197	P16234	3803.76	3532.31	5572.31	6134.83	3668.04	5853.57	-0.467396	-0.0777623
COX2	Pan-specific	Prostaglandin G/H synthase 2	NP_000954.1	P35354	300.811	222.967	434.882	400.014	261.889	417.448	-0.466238	-0.0765862
WNK1	Pan-specific	Serine/threonine-protein kinase WNK1	NP_061852.3	Q9H4A3	4666.23	3974.83	7438.92	6326.5	4320.53	6882.71	-0.465636	-0.0759729
CDK4	T172	Cyclin-dependent protein-serine kinase 4	NP_000066	P11802	4585.44	4694.29	7198.14	7541.77	4639.86	7369.95	-0.462727	-0.0752793
PIK3R2	Y464	Phosphatidylinositol 3-kinase regulatory subunit beta	NP_005018.1	O00459	2487.32	2251.19	2148.66	5377.48	2369.25	3763.07	-0.46266	-0.0750065
snRNP 70	Y126	U1 small nuclear ribonucleoprotein 70 kDa	NP_003080.2	P08621	5488.97	4113.97	6543.32	8702.39	4801.47	7622.86	-0.462229	-0.0744964
Raf-A (ARaf)	Y302	A-Raf proto-oncogene serine/threonine-protein kinase	NP_001645.1	P10398	4438.11	4546.19	7156.73	7039.43	4492.15	7098.08	-0.457494	-0.0743623
JNK1 (MAPK8)	T183/Y185	Jun N-terminus protein-serine kinase (stress-activated protein kinase (SAPK)) 1	NP_002741	P45983	389.29	289.155	587.133	483.413	339.223	535.273	-0.45612	-0.07413
MAPKAPK3	Y76	MAP kinase-activated protein kinase 3	NP_001230854.1	Q16644	4637.04	4236.29	6732.1	7217.71	4436.66	6974.91	-0.452416	-0.0736589
IDH1	T75+T77	Isocitrate dehydrogenase [NADP] cytoplasmic	NP_001269315.1	O75874	5114.07	5224.61	8122.46	8074.77	5169.34	8098.62	-0.448948	-0.0725457
STAG2	Y433	Putative uncharacterized protein DKFZp781H1753	NP_006594.3	Q8N3U4	2245.36	2811.17	3344.08	4559.48	2528.26	3951.78	-0.446633	-0.0723945
ACO1	S711	Cytoplasmic aconitate hydratase	NP_001265281.1	P21399	4233.75	3730.7	6628.41	5811.41	3982.23	6219.91	-0.445914	-0.0722983
Jun (c-Jun)	Pan-specific	Jun proto-oncogene-encoded AP1 transcription factor	NP_002219	P05412	161.831	79.8238	203.947	172.093	120.827	188.02	-0.442186	-0.0715433
Bcr	Y591	Breakpoint cluster region protein	NP_004318.3	P11274	4480.45	5990.5	8537.36	7752.36	5235.48	8144.86	-0.441929	-0.0713178
PTPRM PTP?)	Y929	Receptor-type tyrosine-protein phosphatase mu	NP_002836.3	P28827	4998.94	4941.08	7509.11	7945.35	4970.01	7727.23	-0.441329	-0.0712959
RIOK1	Y466	Serine/threonine-protein kinase RIO1	NP_113668.2	Q9BRS2	5323.62	5207.37	8419.57	7945.7	5265.49	8182.63	-0.44084	-0.0710917
EphA1	Y781	Ephrin type-A receptor 1 protein-tyrosine kinase	NP_005223	P21709	3891.39	3241.23	5459.84	5623.16	3566.31	5541.5	-0.440734	-0.0707067
ALOX5 (5-LO)	S272	Arachidonate 5-lipoxygenase	NP_000689.1	P09917	4523.05	2117.4	5206.87	5098.7	3320.23	5152.78	-0.439504	-0.0706643
PKCd (PRKCD)	S645	Protein-serine kinase C delta	NP_006245	Q05655	187.192	184.757	26.5493	548.961	185.975	287.755	-0.436499	-0.0706405
Myc	T58	Myc proto-oncogene protein	NP_002458.2	P01106	970.987	945.956	1342.95	1617.79	958.471	1480.37	-0.434706	-0.070631
p38a MAPK (MAPK14)	Y182	Mitogen-activated protein-serine kinase p38 alpha; Mitogen-activated protein kinase 14	NP_001306	Q16539	698.571	594.294	1108.42	886.445	646.432	997.43	-0.433714	-0.0702925
TGM2	Y369	Protein-glutamine gamma-glutamyltransferase 2	NP_004604.2	P21980	5340.37	6172.11	8393.83	9335.35	5756.24	8864.59	-0.43178	-0.0697836
PFTAIRE1 (CDK14)	Pan-specific	Serine/threonine protein kinase PFTAIRE-1	NP_001274064.1	O94921	1561.28	1499.37	2113.45	2588.8	1530.32	2351.13	-0.429416	-0.0696236
Rb	S612	Retinoblastoma-associated protein 1	NP_000312	P06400	313.03	351.633	529.821	488.34	332.332	509.08	-0.426472	-0.0694648
Caveolin 2	S36	Caveolin 2	NP_001224	P51636	58.7102	24.0321	86.6293	39.8669	41.3711	63.2481	-0.424482	-0.0691879
p70S6K (S6Ka, RPS6KB1)	T252	Ribosomal protein S6 kinase beta-1; Ribosomal protein S6 kinase 1	NP_003152	P23443	5279.74	4036.16	7245.35	6978.34	4657.95	7111.84	-0.423186	-0.0691591
MRCKa (PK428)	Pan-specific	Myotonic dystrophy kinase-related CDC42-binding kinasealpha	XP_005273381.1	Q5VT25	572.831	427.004	862.348	661.359	499.918	761.854	-0.421311	-0.0690519
Abl (Abl1)	Y226	Abelson murine leukemia viral oncogene homologue 1	NP_005148	P00519	3961.61	4410.47	6317.28	6427.41	4186.04	6372.34	-0.420213	-0.0683467
PKG1a (PRKG1A)	T515+T517	cGMP-dependent protein kinase 1, alpha isozyme	NP_001091982.1	Q13976	2125.93	1687.42	2491.18	3238.77	1906.68	2864.97	-0.407198	-0.0680969
PKCt (PRKCQ)	S695	Protein-serine kinase C theta	NP_006248	Q04759	2438.97	2128.31	2569.87	4284.64	2283.64	3427.25	-0.405989	-0.0680839
JAK2	Y570	Janus protein-tyrosine kinase 2	NP_004963	O60674	3421.8	3578.39	4694.41	5760.44	3500.1	5227.43	-0.401128	-0.067622
Met	Pan-specific	Hepatocyte growth factor (HGF) receptor-tyrosine kinase	NP_000236.2	P08581	6640.49	6604.13	10270.3	9508.14	6622.31	9889.22	-0.401001	-0.0674503
IGF1R	Y1346	Insulin-like growth factor 1 receptor	NP_000866	P08069	2227.34	2070.1	3154.82	3259.95	2148.72	3207.39	-0.400585	-0.0672274
Adducin a/g (ADD3)	S662	Adducin-alpha/gamma	NP_058432.1	Q9UEY8	321.811	276.911	465.727	427.298	299.361	446.512	-0.399817	-0.0667707
TRIM33 (TIF1G)	S1119	Transcription intermediary factor 1-gamma	NP_056990.3	Q9UPN9	2325.31	2131.37	2748.87	3896.15	2228.34	3322.51	-0.399464	-0.0667573
TrkA (NGFR; NTRK1)	Y680+Y681	Nerve growth factor (NGF) receptor-tyrosine kinase; High affinity nerve growth factor receptor	NP_002520	P04629	6241.01	6609.53	9411.59	9716.03	6425.27	9563.81	-0.397748	-0.0666011
PTEN	S380/S382/S385	Phosphatidylinositol-3,4,5-trisphosphate 3-phosphatase and protein phosphatase and tensin homolog deleted on chromosome 10	NP_000305	P60484	1120.93	965.207	1518.08	1556.98	1043.07	1537.53	-0.388012	-0.0659805
RelB	Pan-specific	Transcription factor RelB	NP_006500.2	Q01201	585.828	636.575	863.722	937.309	611.201	900.515	-0.387541	-0.0658266
GRK2	Pan-specific	Beta-adrenergic receptor kinase 1	NP_001610	P25098	307.763	366.644	501.644	488.274	337.203	494.959	-0.383789	-0.0651535
ATM	Pan-specific	Ataxia telangiectasia mutated protein-serine kinase	NP_000042	Q13315	4115.5	4314.5	6430.71	5941.22	4215	6185.96	-0.383634	-0.0642411
PAK1 (PAKa)	S144	p21-activated kinase 1 (alpha) (Protein-serine/threonine kinase PAK 1)	NP_002567	Q13153	5080.06	5067.64	7233.92	7638.69	5073.85	7436.31	-0.382275	-0.0642285
HIPK2	Pan-specific	Homeodomain-interacting protein-serine kinase 2	NP_073577.3	Q9H2X6	1095.91	964.104	1564.64	1438.6	1030.01	1501.62	-0.376982	-0.0639401
MKK3 (MAP2K3, MEK3)	Pan-specific	MAPK/ERK protein-serine kinase 3 beta isoform (MKK3 beta); Dual specificity mitogen-activated protein kinase kinase 3	NP_002747	P46734	1132.25	965.956	1632.35	1422.13	1049.1	1527.24	-0.375529	-0.0637942
GATA3	S369	Trans-acting T-cell-specific transcription factor GATA-3	NP_001002295.1	P23771	1352.34	29.2409	1011.63	989.898	690.79	1000.76	-0.370682	-0.0636718
YAP1	T119	Yorkie homologue	NP_001123617.1	P46937	6533.41	5203.11	8778.03	8202.71	5868.26	8490.37	-0.369375	-0.0636325
PKD1 (PRKCM, PKCm, PRKD1)	S738/S742	Protein-serine kinase C mu (Protein kinase D)	NP_002733	Q15139	72.5136	22.5836	19.0413	118.124	47.5486	68.5825	-0.366285	-0.0635407
CaMK1d	Pan-specific	Calcium/calmodulin-dependent protein-serine kinase 1 delta	NP_003647	Q8IU85	180.169	171.089	295.475	211.162	175.629	253.319	-0.366274	-0.0625262
THRAP3	S253	Thyroid hormone receptor-associated protein 3	NP_005110.2	Q9Y2W1	3588.06	3640.64	4986.24	5427.85	3614.35	5207.05	-0.365101	-0.0621898
LATS1	S909	Large tumour suppressor 1 protein-serine kinase (WARTS)	NP_004681.1	O95835	5085.17	4104.83	6894.35	6260.42	4595	6577.38	-0.358668	-0.0619499
Abl (Abl1)	Y264	Abelson murine leukemia viral oncogene homologue 1	NP_005148	P00519	3085.62	3086.99	4158.96	4637.23	3086.31	4398.1	-0.354197	-0.0619377
VIM	Y117	Vimentin	NP_003371	P08670	2958.96	2646.58	4026.08	3941.44	2802.77	3983.76	-0.351618	-0.061286
PKD3 (PRKCN)	Pan-specific	Protein-serine kinase C nu; Serine/threonine-protein kinase D3	NP_005804.1	O94806	1520.27	1110.55	2255.53	1468.67	1315.41	1862.1	-0.347557	-0.0607825
RelB	S552	Transcription factor RelB	NP_006500.2	Q01201	464.469	625.715	537.031	1003.81	545.092	770.42	-0.345981	-0.0603579
RSK1 (RPS6KA1, p90RSK)	S363/S369	Ribosomal S6 protein-serine kinase 1; Ribosomal protein S6 kinase alpha 2	NP_002944	Q15418	270.874	339.753	336.311	525.474	305.313	430.892	-0.344519	-0.0602036
TBK1	S172	TANK binding kinase TBK1; Serine/threonine-protein kinase TBK1	NP_037386	Q9UHD2	3691.66	4071.72	5261.53	5675.79	3881.69	5468.66	-0.342762	-0.0601146
PTPN14	S486	Tyrosine-protein phosphatase non-receptor type 14	NP_005392.2	Q15678	4292.12	6203.33	7708.4	7067.98	5247.72	7388.19	-0.342089	-0.0597854
PTPN1 (PTP1B)	Y66	Tyrosine-protein phosphatase non-receptor type 1	NP_002818.1	P18031	2876.13	3321.96	4079.25	4636.67	3099.05	4357.96	-0.340909	-0.0595233
ErbB3 (HER3)	Y1328	ErbB3 (HER3) receptor-tyrosine kinase	NP_001005915.1	P21860	3466.46	4106.03	5241.53	5406.5	3786.24	5324.01	-0.340852	-0.0591561
STAT1	Y701	Signal transducer and activator of transcription 1-alpha/beta	NP_009330.1	P42224	5801.21	6024.96	8171.58	8427.52	5913.09	8299.55	-0.339034	-0.058919
PAK4	S474	p21-activated kinase 4	NP_001014831.1	O96013	3790.58	3299.24	4778.17	5127.93	3544.91	4953.05	-0.334491	-0.0580773
Abl (Abl1)	Y393+T394	Abelson murine leukemia viral oncogene homologue 1	NP_005148	P00519	6433.86	5718.1	7457.93	9519.8	6075.98	8488.86	-0.334412	-0.0578247
PP2Ca (PPM1A; PPPM1A)/'PP2Cb (PPM1B; PPPM1B)	Y362	Protein phosphatase 1A	NP_066283.1	P35813	3491.85	3652.19	4773.4	5202.57	3572.02	4987.99	-0.333902	-0.0578233
TARDBP	S409+S410	TAR DNA-binding protein 43	NP_031401.1	Q13148	3705.3	4033.79	4597.32	6177.71	3869.55	5387.51	-0.330946	-0.0572903
Abl (Abl1)	Y257	Abelson murine leukemia viral oncogene homologue 1	NP_005148	P00519	2371.38	3416.37	3971.09	4085.66	2893.87	4028.37	-0.330767	-0.0572874
AurKB (Aurora B, AIM-1)	S227	Aurora Kinase B (serine/threonine protein kinase 12)	NP_004208	Q96GD4	6856.21	7156.25	9818.27	9534.58	7006.23	9676.42	-0.322892	-0.0568897
FGFR3	Y647+Y648	Fibroblast growth factor receptor 3	NP_000133.1	P22607	3628.61	3661.38	5056.09	4956.21	3644.99	5006.15	-0.317313	-0.0567543
PFTAIRE2 (ALS2CR7)	Pan-specific	Amyotrophic lateral sclerosis 2 chromosomal region candidate gene 7 protein	XP_005246838.1	Q96Q40	1304.01	1447.02	1774.62	2000.98	1375.52	1887.8	-0.316585	-0.0567133
Axl (UFO)	Pan-specific	AXL oncogene-encoded protein-tyrosine kinase UFO	NP_001690.2	P30530	1587.66	1806.15	2493.67	2122.54	1696.9	2308.11	-0.307623	-0.0563931
EGFR (ErbB1)	Pan-specific	Epidermal growth factor receptor-tyrosine kinase	NP_005219	P00533	5170.46	5020.08	6975.42	6825.1	5095.27	6900.26	-0.303246	-0.0561126
CRYAB	S19	Crystallin aB	NP_001876	P02511	825.494	973.27	1146.5	1286.83	899.382	1216.66	-0.30216	-0.0558801
Ksr2	S490	Kinase suppressor of Ras 2	NP_006273	Q6VAB6	3087.39	2797.39	3937	4018.85	2942.39	3977.92	-0.301537	-0.0549233
ROR2 (RON2)	Y645+Y646	Neurotrophic tyrosine kinase, receptor-related 2	NP_004551.2	Q01974	2977.17	2331.46	2823.11	4335.91	2654.31	3579.51	-0.29904	-0.0548088
FOXO3 (FKHRL1)	S294	Forkhead box protein O3	NP_001446.1	O43524	5571.78	5748.6	7448.1	7816.42	5660.19	7632.26	-0.298927	-0.0546189
Akt2 (PKBb)	Pan-specific	RAC-beta serine/threonine-protein kinase	NP_001617	P31751	5885.63	5999.74	8415.75	7592.85	5942.68	8004.3	-0.297818	-0.0544287
p53 (TP53)	Pan-specific	Cellular tumor antigen p53	NP_000537.3	P04637	1685.69	1690.74	2812.8	1725.42	1688.22	2269.11	-0.295717	-0.054196
p70S6KB (RPS6KB2)	S423	Ribosomal protein S6 kinase beta-2; Ribosomal protein S6 kinase 2	NP_003943.2	Q9UBS0	4315.3	4132.19	5292.72	6041.8	4223.75	5667.26	-0.293983	-0.053889
MEKK2 (MAP3K2)	Pan-specific	MAPK/ERK kinase kinase 2; Mitogen-activated protein kinase kinase kinase 2	NP_006600	Q9Y2U5	3532.98	2411.94	4228.32	3740.44	2972.46	3984.38	-0.292993	-0.0537896
Fyn	Y531	Fyn proto-oncogene-encoded protein-tyrosine kinase	NP_002028	P06241	908.389	1020.48	1231.66	1341.09	964.434	1286.38	-0.288045	-0.0536352
TERF1	T371	Telomeric repeat-binding factor 1	NP_059523.2	P54274	4090.73	3834.71	5166.95	5398.91	3962.72	5282.93	-0.28755	-0.0534023
RIOK2	S332+S335+S337	Serine/threonine-protein kinase RIO2	NP_060813.2	Q9BVS4	3058.07	3417.4	4224.38	4383.6	3237.74	4303.99	-0.284669	-0.0532311
PKCd (PRKCD)	S664	Protein-serine kinase C delta	NP_006245	Q05655	123.789	149.38	123.405	239.535	136.584	181.47	-0.284148	-0.053146
Caveolin 2	Pan-specific	Caveolin 2	NP_001224	P51636	767.677	508.562	1035	657.566	638.12	846.284	-0.282329	-0.0528154
CaMK4 (CaMPK4)	Pan-specific	Calcium/calmodulin-dependent protein-serine kinase 4	NP_001735	Q16566	2096.8	2167.86	3421.19	2205.35	2132.33	2813.27	-0.277132	-0.0525648
Tyro3	Y685+Y686	Tyrosine-protein kinase receptor TYRO3	NP_006284.2	Q06418	3581.75	2763.34	3615.14	4723.56	3172.55	4169.35	-0.273224	-0.0525397
Myb	S532	Transcriptional activator Myb	NP_005366.2	P10242	4491.68	4857.82	6447.22	5836.7	4674.75	6141.96	-0.272968	-0.0520703
ZAP70	Pan-specific	Zeta-chain (TCR) associated protein-tyrosine kinase, 70 kDa	NP_003168	P43403	107.652	85.8176	60.2537	193.2	96.7348	126.727	-0.270063	-0.0517576
ICK	Y159	Intestinal cell (MAK-like) kinase	NP_055735.1	Q9UPZ9	3481.1	3330.47	4744.51	4117.77	3405.79	4431.14	-0.26318	-0.0517295
Frk	Y497	Fyn-related kinase; Tyrosine-protein kinase FRK	NP_002022.1	P42685	1776.77	3720.86	3494.45	3633.29	2748.82	3563.87	-0.259677	-0.0514467
Ron (RONa)	Y1238 + Y1239	Macrophage-stimulating protein receptor alpha chain	NP_002438	Q04912	5387.76	4790.7	6506.77	6668.93	5089.23	6587.85	-0.258102	-0.0506437
HMGB1	S35+S39	High mobility group protein B1	NP_001300821.1	P09429	6189.4	6216.5	7856.45	8187.41	6202.95	8021.93	-0.257155	-0.0505903
SGK1	Pan-specific	Serine-threonine-protein kinase Sgk1	NP_005618.2	O00141	2045.59	1643.82	2385.26	2378.04	1844.71	2381.65	-0.255475	-0.0503174
ROCK1 (ROKb)	Y913	Rho-associated protein kinase 1	NP_005397	Q13464	6074.03	4432.91	6599.14	6952.26	5253.47	6775.7	-0.254454	-0.0499609
JAK1	Pan-specific	Janus protein-tyrosine kinase 1	NP_002218	P23458	6650.18	6518.55	8621.34	8362.54	6584.36	8491.94	-0.25442	-0.0498619
Calcineurin A	Pan-specific	Serine/threonine-protein phosphatase 2B catalytic subunit gamma isoform	NP_001230903.1	P48454	310.176	308.537	385.565	411.393	309.357	398.479	-0.25316	-0.0495681
MLTK (ZAK)	T161+T162	Mitogen-activated protein kinase kinase kinase MLT	NP_057737.2	Q9NYL2	5593.89	5295.92	7632.36	6371.57	5444.91	7001.97	-0.251511	-0.0494969
CRYAB	S45	Crystallin aB	NP_001876	P02511	1604.44	1883.78	2128.04	2357.54	1744.11	2242.79	-0.251475	-0.0493622
PKCa (PRKCA)	Pan-specific	Protein-serine kinase C alpha	NP_002728	P17252	1927.41	1653.76	2208.32	2382.47	1790.58	2295.39	-0.248364	-0.0488153
RDBP	S89+T91	Negative elongation factor E	NP_002895.3	P18615	5381.78	5933.81	7355.13	7110.17	5657.8	7232.65	-0.245571	-0.0485382
PKG2 (PRKG2)	Pan-specific	cGMP-dependent protein kinase 2	NP_006250.1	Q13237	2913.82	2692.56	2936.67	4209.82	2803.19	3573.24	-0.242716	-0.0482493
ERa (ESR1)	S167	Estrogen receptor	NP_000116.2	P03372	5545.21	4172.25	6173	6204.78	4858.73	6188.89	-0.241979	-0.0478903
ASK1 (MAP3K5)	T838	Apoptosis signal regulating protein-serine kinase 1	NP_005914	Q99683	5489.88	5983.04	7127.79	7398.25	5736.46	7263.02	-0.235953	-0.047389
ERK5 (MAPK7)	Pan-specific	Extracellular regulated protein-serine kinase 5 (Big MAP kinase 1 (BMK1))	NP_620602	Q13164	3014.72	3319.24	4227.27	3782.06	3166.98	4004.67	-0.234682	-0.0473885
p38d MAPK (MAPK13)	Pan-specific	Mitogen-activated protein-serine kinase p38 delta; Mitogen-activated protein kinase 13	NP_002745	O15264	6091.8	6001.12	7550.04	7703.77	6046.46	7626.9	-0.232208	-0.0471605
Ret (GDNF receptor)	Pan-specific	Proto-oncogene tyrosine-protein kinase receptor Ret	NP_065681	P07949	4313.77	3299.62	4494.33	5097.1	3806.7	4795.72	-0.230961	-0.0470407
G6PD	Y503+Y507	Glucose-6-phosphate 1-dehydrogenase	NP_001035810.1	P11413	5254.52	5581.62	6588.75	7062.68	5418.07	6825.72	-0.230958	-0.0468216
IRS1	Pan-specific	Insulin receptor substrate 1	NP_005535	P35568	256.532	296.262	334.459	360.894	276.397	347.676	-0.229433	-0.0463159
IKKe (IkBKE)	S172	Inhibitor of nuclear factor kappa-B kinase subunit epsilon	NP_054721.1	Q14164	4306.36	6389.71	7105.47	6326.26	5348.04	6715.86	-0.227743	-0.046028
IRR (INSRR)	Pan-specific	Insulin receptor-related protein	NP_055030.1	P14616	1534.96	1797.59	2094.9	2072.67	1666.27	2083.78	-0.223597	-0.0460181
Met	S1236	Hepatocyte growth factor (HGF) receptor-tyrosine kinase	NP_000236.2	P08581	5983.3	5807.21	7830.55	6910.45	5895.26	7370.5	-0.223337	-0.0460061
Shc1 (Shc)	Y349	SH2 domain-containing transforming protein 1	NP_003020	P29353	663.764	93.3312	26.0427	920.442	378.548	473.243	-0.223266	-0.0460051
WNK1	S382	Serine/threonine-protein kinase WNK1	NP_061852.3	Q9H4A3	7704.94	6638.18	9216.14	8707.24	7171.56	8961.69	-0.222835	-0.0458036
PTRF	Y308	Polymerase I and transcript release factor	NP_036364.2	Q6NZI2	6193.61	6662.97	7683.3	8320.31	6428.29	8001.81	-0.218958	-0.0456619
RSK3 (RPS6KA2)	Y217+S218	Ribosomal S6 protein-serine kinase 3; Ribosomal protein S6 kinase alpha-3	NP_002944	Q15349	4808.95	3737.36	5677.91	4942.91	4273.15	5310.41	-0.217317	-0.044702
CPG16/CaMKinase VI	Pan-specific	Serine-threonine-protein kinase DCAMKL1	NP_001182344.1	O15075	378.676	229.432	374.802	380.236	304.054	377.519	-0.216414	-0.044648
PCTK2 (PCTAIRE2, CDK17))	S180	Cell division protein kinase 17; Protein-serine kinase PCTAIRE-2	NP_002586.2	Q00537	4798.74	4526.1	5492.68	6066.35	4662.42	5779.52	-0.214785	-0.0445111
JNK3 (MAPK10)	Pan-specific	Jun N-terminus protein-serine kinase (stress-activated protein kinase (SAPKb)) 3	NP_620448.1	P53779	4321.19	4932.62	5199.41	6254.9	4626.91	5727.15	-0.21333	-0.0443269
MYPT1 (MBS)	T696	Protein phosphatase 1 regulatory subunit 12A	NP_446342	O14974	1212.05	1221.76	1469.18	1543.26	1216.91	1506.22	-0.213293	-0.0441864
InsR (IR)	Pan-specific	Insulin receptor	NP_000199.2	P06213	547.999	520.385	586.256	735.671	534.192	660.964	-0.212943	-0.0439333
OSR1 (OXSR1)	T185	Serine/threonine-protein kinase OSR1	NP_005100.1	O95747	4628.49	3293.5	4684.42	5109.42	3961	4896.92	-0.212111	-0.0437415
WNK1	T60	Serine/threonine-protein kinase WNK1	NP_061852.3	Q9H4A3	4312.93	3631.67	6044.22	3775.63	3972.3	4909.92	-0.211913	-0.0435819
PPP5C	Y119	Serine/threonine-protein phosphatase 5	NP_006238.1	P53041	6673.09	8328.17	9057.77	9398.53	7500.63	9228.15	-0.207272	-0.0435406
ERK1 (MAPK3)	Y204	Extracellular regulated protein-serine kinase 1 (p44 MAP kinase)	NP_002737.2	P27361	4602.39	4862.94	6025.53	5608.37	4732.67	5816.95	-0.206287	-0.0433959
Flt3 (STK1)	Pan-specific	Fetal liver fms-related tyrosine kinase 3; Receptor-type tyrosine-protein kinase FLT3	NP_004110.2	P36888	1005.15	1084.68	1306.83	1261.48	1044.92	1284.15	-0.206161	-0.0432328
TNK1	Y277	Non-receptor tyrosine-protein kinase TNK1	NP_001238831.1	Q13470	3819.13	2797.83	4138.54	3962.68	3308.48	4050.61	-0.202379	-0.0426567
PIP5K	S307	1-phosphatidylinositol-3-phosphate 5-kinase	NP_055855.2	Q9Y2I7	2866.42	2387.22	3050.68	3344.8	2626.82	3197.74	-0.196669	-0.0426262
p38d MAPK (MAPK13)	Y182	Mitogen-activated protein-serine kinase p38 delta; Mitogen-activated protein kinase 13	NP_002745	O15264	6334.86	6367.07	7318.57	8104.91	6350.96	7711.74	-0.194138	-0.0420147
HGS (Hrs)	Y216	Hepatocyte growth factor-regulated tyrosine kinase substrate	NP_004703.1	O14964	6925.37	6889.77	8114.04	8656.52	6907.57	8385.28	-0.19386	-0.0418617
Fyn	T12	Fyn proto-oncogene-encoded protein-tyrosine kinase	NP_002028	P06241	651.948	559.666	746.113	724.347	605.807	735.23	-0.193622	-0.0414961
CDKL1	Pan-specific	Cyclin-dependent kinase-like 1; Serine/threonine protein kinase KKIALRE	NP_004187.2	Q00532	2387.65	3288.17	3320.64	3549.08	2837.91	3434.86	-0.190908	-0.0412166
ErbB2 (HER2, Neu)	Y1248	ErbB2 (Neu) receptor-tyrosine kinase	NP_004439	P04626	4816.92	5193.41	6242.45	5830.25	5005.16	6036.35	-0.187329	-0.0410995
TrkB (NTRK2)	Y516	BNDF/NT3/4/5 receptor- tyrosine kinase	NP_006171	Q16620	5003.29	4266.63	6181.75	4996.73	4634.96	5589.24	-0.187216	-0.0410217
ERK4 (MAPK4)	S186	Extracellular regulated protein-serine kinase 4	NP_002738	P31152	4799.44	5470.53	6278.51	6084.49	5134.99	6181.5	-0.185484	-0.0408471
CTNNB1	S33	Catenin (cadherin-associated protein) beta 1	NP_001895	P35222	1214.49	711.757	1249.24	1065.22	963.122	1157.23	-0.183605	-0.0407156
Vav	Y826	Vav 1 guanine nucleotide exchange factor	NP_005419.2	P15498	1948.87	1250.18	1457.38	2378.22	1599.52	1917.8	-0.181473	-0.0401719
PIK3CA	Y317	Phosphatidylinositol-4,5-bisphosphate 3-kinase catalytic subunit alpha isoform	NP_006209.2	P42336	1861.06	1722.35	2135.82	2157.04	1791.7	2146.43	-0.18064	-0.04011
TLN1	Y70	Talin 1	NP_006280.3	Q9Y490	6409.57	5705.21	7127.92	7246.43	6057.39	7187.17	-0.171019	-0.0395533
ACLY	Y682	ATP-citrate synthase	NP_001087.2	P53396	5714.6	8024.73	8517	7730.95	6869.66	8123.97	-0.167704	-0.0394338
PKCl (PRKCiota)	Pan-specific	Protein-serine kinase C lambda/iota	NP_002731	P41743	457.879	1290.78	202.771	1864.04	874.332	1033.41	-0.167157	-0.0394109
PPARg-1	S112	Peroxisome proliferator-activated receptor gamma	NP_056953.2	P37231	3772.47	4269.87	4481.54	5013.52	4021.17	4747.53	-0.16605	-0.0392876
p53 (TP53)	S6+S9	Cellular tumor antigen p53	NP_000537.3	P04637	10716	9217.81	11657.2	11824.4	9966.9	11740.8	-0.163801	-0.0390141
HePTP (PTPN7)	S143	Tyrosine-protein phosphatase non-receptor type 7	NP_002823.3	P35236	6265.46	5019.01	6752.34	6507.97	5642.24	6630.15	-0.161347	-0.0388724
PRKY	Pan-specific	Serine/threonine-protein kinase PRKY	AAH74852.1	O43930	4941.07	5961.23	6118.34	6670.84	5451.15	6394.59	-0.159625	-0.0387618
FAK (PTK2)	Y397	Focal adhesion protein-tyrosine kinase	NP_005598	Q05397	7951.08	7711.18	8693.26	9656.78	7831.13	9175.02	-0.158378	-0.0386409
LATS2 (KPM)	Pan-specific	Large tumour suppressor 2 protein-serine kinase	NP_055387.2	Q9NRM7	2902.07	3345.24	3881.85	3435.6	3123.66	3658.73	-0.158111	-0.0385331
CK1 epsilon (CSNK1E)	Pan-specific	Casein protein-serine kinase 1 epsilon	NP_001276841.1	P49674	3047.28	2917.79	3474.05	3503.13	2982.54	3488.59	-0.156724	-0.0382809
Cbl	Y674	E3 ubiquitin-protein ligase CBL	NP_005179.2	P22681	4631.57	4758.6	5477.04	5483.5	4695.09	5480.27	-0.154638	-0.0381605
Cas-L	Y166	Enhancer of filamentation 1	NP_006394.1	Q14511	2634.25	3649.42	3548.24	3782.55	3141.84	3665.4	-0.154129	-0.0375227
PKD2 (PRKD2)	S197+S198	Serine/threonine-protein kinase D2	NP_001073349.1	Q9BZL6	4783.81	1718.61	2452.07	5119.35	3251.21	3785.71	-0.152207	-0.0372064
HGK (ZC1)	Pan-specific	Mitogen-activated protein kinase kinase kinase kinase 4	NP_001229488.1	O95819	2317.28	5211.19	4480.76	4285.21	3764.24	4382.98	-0.152185	-0.0370863
FASN (FAS)	Y45	Fatty acid synthase	NP_004095.4	P49327	3677.39	3748.96	4320.31	4257.91	3713.17	4289.11	-0.144192	-0.036987
RORA	S35	Nuclear receptor ROR-alpha	NP_599022.1	P35398	3173.94	3125.81	3734.38	3521.15	3149.87	3627.77	-0.141256	-0.0368908
Jun (c-Jun)	S73	Jun proto-oncogene-encoded AP1 transcription factor	NP_002219	P05412	7796.36	6381.31	9251.83	7045.23	7088.84	8148.53	-0.139316	-0.0366606
HePTP (PTPN7)	T66	Tyrosine-protein phosphatase non-receptor type 7	NP_002823.3	P35236	4891.44	5479.99	6172.71	5724.97	5185.72	5948.84	-0.137288	-0.0364579
Frk	Pan-specific	Fyn-related kinase; Tyrosine-protein kinase FRK	NP_002022.1	P42685	2778.53	3093.76	3408.49	3307.25	2936.14	3357.87	-0.134211	-0.0357845
CDK5	Y15	Cyclin-dependent protein-serine kinase 5	NP_004926	Q00535	4872.23	5276.04	6337.36	5240.81	5074.13	5789.08	-0.131818	-0.0355277
YSK4 (MAP3K19)	Pan-specific	SPS1/STE20-related protein kinase YSK4; Mitogen-activated protein kinase kinase kinase 8	NP_079328.3	Q56UN5	3563.69	2887.39	4123.2	3221.6	3225.54	3672.4	-0.129744	-0.0354519
Abl2 (Arg)	Pan-specific	Abelson murine leukemia viral oncogene homologue 2	NP_009298.1	P42684	4955.78	5421.91	6061.13	5736.5	5188.85	5898.82	-0.12824	-0.0352407
PKCg (PRKCG)	T655	Protein-serine kinase C gamma	NP_002730	P05129	360.261	386.115	179.599	668.036	373.188	423.817	-0.12722	-0.0350801
G6PD	Y401	Glucose-6-phosphate 1-dehydrogenase	NP_001035810.1	P11413	3033.78	3120.06	3378.81	3598.66	3076.92	3488.73	-0.12561	-0.0349543
RSK1 (RPS6KA1, p90RSK)	S380	Ribosomal S6 protein-serine kinase 1; Ribosomal protein S6 kinase alpha 2	NP_002944	Q15418	5311.51	4721.68	5885.42	5479.53	5016.59	5682.47	-0.124635	-0.0347845
TP53BP1	T1056	Tumor suppressor p53-binding protein 1	NP_005648.1	Q12888	4213.92	4774.14	5209.5	4879.18	4494.03	5044.34	-0.115517	-0.033831
HIPK1	Y352	Homeodomain-interacting protein-serine kinase 1	NP_938009.1	Q86Z02	5008.39	4760.1	5654.46	5297.4	4884.25	5475.93	-0.114348	-0.0337762
ACP1	Y132+Y133	Low molecular weight phosphotyrosine protein phosphatase	NP_004291.1	P24666	1248.2	1393.7	1564.86	1393.82	1320.95	1479.34	-0.113246	-0.0335771
MKK4 (MAP2K4, MEK4)	S257	MAPK/ERK protein-serine kinase 4 (MKK4); Dual specificity mitogen-activated protein kinase kinase 4	NP_003001	P45985	7379.25	5121.21	7518.01	6460.64	6250.23	6989.33	-0.111766	-0.0324685
AR	S94	Androgen receptor	NP_000029.2	P10275	8261.7	7993.97	9615.66	8531.7	8127.84	9073.68	-0.110083	-0.0323336
MSK2 (RPS6KA4)	T194+S196	Ribosomal protein S6 kinase alpha-4	NP_003933.1	O75676	7536.13	7385.79	8748.81	7908.17	7460.96	8328.49	-0.109998	-0.0320803
MAFG	S124	Transcription factor MafG	NP_002350.1	O15525	4890.32	5032.19	5257.96	5815.94	4961.25	5536.95	-0.109785	-0.0319792
p38b MAPK (MAPK11)	Pan-specific	Mitogen-activated protein-serine kinase p38 beta; Mitogen-activated protein kinase 11	NP_002742.3	Q15759	1917.42	1663.04	1930.11	2059.21	1790.23	1994.66	-0.108128	-0.0314235
CDKL3	Pan-specific	Cyclin-dependent kinase-like 3; Serine/threonine protein kinase NKIAMRE	NP_001107047.1	Q8IVW4	2435.49	1979.65	2552.53	2362.66	2207.57	2457.6	-0.107291	-0.0312343
Kit	Y703	Mast/stem cell growth factor receptor protein-tyrosine Kit	NP_006566	P10721	4095.29	3699.91	4758.28	3887.6	3897.6	4322.94	-0.103575	-0.0307546
PFKP	S386	6-phosphofructokinase type C	NP_002618.1	Q01813	3670.91	3606.93	3697.83	4318.46	3638.92	4008.15	-0.0966414	-0.0303997
BCKD (BCKDK)	Pan-specific	[3-methyl-2-oxobutanoate dehydrogenase [lipoamide]] kinase, mitochondrial	NP_005872.2	O14874	1033.38	1112.27	1164.71	1198.46	1072.82	1181.59	-0.0965649	-0.0298125
SIK (SNF1LK)	T182	Salt-inducible serine/threonine-protein kinase SIK1; Serine-threonine-protein kinase SNF1-like kinase 1	NP_775490.2	P57059	3746.59	2350.68	3494.48	3218.62	3048.63	3356.55	-0.0962207	-0.0292967
Cbl	Y700	E3 ubiquitin-protein ligase CBL	NP_005179.2	P22681	1056.06	756.469	1166.63	824.395	906.267	995.514	-0.0939256	-0.0290545
ILK1 (ILK)	Y351	Integrin-linked protein-serine kinase-1	NP_034692	Q13418	148.045	139.686	153.545	162.503	143.866	158.024	-0.093866	-0.0288434
SIT	Y90	Signaling threshold-regulating transmembrane adapter 1	NP_055265.1	Q9Y3P8	8916.08	7578.16	8871	9211.54	8247.12	9041.27	-0.0919355	-0.0287253
FOXO1A (FKHR)	S319	Forkhead box protein O1	NP_002006.2	Q12778	2943.76	3149.9	3069.19	3605.7	3046.83	3337.45	-0.0911037	-0.0287049
Raf-A (ARaf)	Pan-specific	A-Raf proto-oncogene serine/threonine-protein kinase	NP_001645.1	P10398	5686.83	5488.15	5513.49	6700.16	5587.49	6106.83	-0.0888763	-0.0283895
SMG1	Pan-specific	Serine/threonine-protein kinase SMG1; Lambda/iota protein kinase C-interacting protein	NP_055907.3	Q96Q15	5607.73	5509.06	5949.85	6185.39	5558.4	6067.62	-0.0876566	-0.0281399
PTPN22	Y499	Protein-tyrosine phosphatase, non-receptor type 22	NP_057051.3	Q9Y2R2	4771.75	4815.05	4986.46	5477.98	4793.4	5232.22	-0.0875959	-0.0278147
PPP1R12B	T646	Protein phosphatase 1 regulatory subunit 12B	NP_002472.2	O60237	2835.54	2700.1	3065.4	2972.89	2767.82	3019.14	-0.0869124	-0.0272137
AAK1	S637	AP2-associated protein kinase 1	NP_055726.3	Q2M2I8	5348.84	6062.93	5876.88	6569.82	5705.88	6223.35	-0.0868106	-0.0271679
COT (MAP3K8, TPL2)	Pan-specific	Osaka thyroid oncogene protein-serine kinase (Tpl2); Mitogen-activated protein kinase kinase kinase 8	NP_005195	P41279	3653.34	3396.53	3876.35	3770.22	3524.93	3823.28	-0.0812485	-0.0266681
IRAK1	T387	Interleukin 1 receptor-associated kinase 1 (Pelle-like protein kinase)	NP_001560	P51617	6447.87	6496.29	7123.63	6815.68	6472.08	6969.66	-0.0740678	-0.0262469
CLK3	Pan-specific	Dual specificity protein kinase CLK3	NP_001123500.1	P49761	715.785	605.34	781.75	640.292	660.562	711.021	-0.0736105	-0.0260918
FAK (PTK2)	Y397	Focal adhesion protein-tyrosine kinase	NP_005598	Q05397	5742.14	5766.97	6210.99	6173.78	5754.55	6192.39	-0.0733292	-0.0259876
Nek6	S206	NIMA (never-in-mitosis)-related protein-serine kinase 6	NP_001159640.1	Q9HC98	3465.07	3269.34	3668.09	3575	3367.2	3621.55	-0.0728188	-0.025734
eIF4B	S422	Eukaryotic translation initiation factor 4B	NP_001408.2	P23588	459.87	514.32	1007.38	38.84	487.095	523.108	-0.0713288	-0.0245667
ICK	Y156+T157	Intestinal cell (MAK-like) kinase	NP_055735.1	Q9UPZ9	3820.71	3786.44	4314.17	3826.56	3803.58	4070.37	-0.0677917	-0.023682
MyoD	Pan-specific	Myoblast determination protein 1	NP_002469.2	P15172	412.427	536.904	617.395	396.789	474.665	507.092	-0.0660825	-0.0236092
DNMT3A	S105	DNA (cytosine-5)-methyltransferase 3A	NP_001307821.1	Q9Y6K1	4390.31	4299.22	4660.69	4579.46	4344.76	4620.07	-0.0614387	-0.0234011
EP300 (p300)	S2279	Histone acetyltransferase p300	NP_001420.2	Q09472	3008.3	2957.59	3004.45	3339.37	2982.95	3171.91	-0.0614231	-0.023216
Csk	Pan-specific	C-terminus of Src tyrosine kinase	NP_004374	P41240	2320.65	2081.68	2623.54	2049.59	2201.16	2336.57	-0.0596968	-0.0229517
HMGA1	T53	High mobility group protein HMG-I/HMG-Y	NP_001306007.1	P17096	5575.35	6636.01	7386.52	5552.47	6105.68	6469.49	-0.0578787	-0.0228367
SgK288 (ANKK1)	Pan-specific	Protein kinase Sgk288; Protein kinase PKK2	NP_848605.1	Q8NFD2	6992.66	5734.35	6408.54	7072.67	6363.5	6740.6	-0.0575704	-0.0227011
Fgr	Y208+Y209	Gardner-Rasheed feline sarcoma viral (v-fgr) oncogene	NP_001036194.1	P09769	3689.16	3804.83	3745.96	4169.32	3746.99	3957.64	-0.0546951	-0.0222051
PDK1 (PDHK1)	Pan-specific	Pyruvate dehydrogenase kinase isoform 1; [Pyruvate dehydrogenase [lipoamide]] kinase isozyme 1, mitochondrial	NP_002601.1	Q15118	5529.92	5755.52	5952.54	5954.05	5642.72	5953.3	-0.0535789	-0.0219954
CaMK2g	Pan-specific	Calcium/calmodulin-dependent protein-serine kinase 2 gamma	NP_751909.1	Q13555	1890.62	1991.97	1879.56	2216.59	1941.29	2048.07	-0.0535465	-0.0216756
PDK4 (PDHK4)	Pan-specific	Pyruvate dehydrogenase kinase isoform 4; [Pyruvate dehydrogenase [lipoamide]] kinase isozyme 4, mitochondrial	NP_002603.1	Q16654	4976.45	4873.85	4922.37	5410.96	4925.15	5166.67	-0.0478725	-0.0213455
AMPKa1 (PRKAA1)	Pan-specific	5'-AMP-activated protein kinase catalytic subunit alpha-1	NP_006242.5	Q13131	2116.99	2406.63	2492.65	2246.56	2261.81	2369.61	-0.0465584	-0.0210803
A6r (Twinfin-2)	Y309	Twinfilin, actin-binding protein, 2; Protein tyrosine kinase 9-like	NP_009215.1	Q6IBS0	3334.73	3666.28	3727.5	3591.47	3500.51	3659.49	-0.0444155	-0.0209748
MKK4 (MAP2K4, MEK4)	Pan-specific	MAPK/ERK protein-serine kinase 4 (MKK4); Dual specificity mitogen-activated protein kinase kinase 4	NP_003001	P45985	6266.7	5719.83	6417.76	6109.25	5993.26	6263.5	-0.0441037	-0.0203812
EphB4	Y596	Ephrin type-B receptor 4 protein-tyrosine kinase	NP_004435.3	P54760	2822.48	4078.53	3688.3	3512.36	3450.51	3600.33	-0.0425048	-0.0192541
Plk1 (PLK)	Y217	Polo-like protein-serine kinase 1	NP_002652.2	P53350	3274.57	3264.21	2957.56	3863.36	3269.39	3410.46	-0.0422436	-0.018965
HSF1	S303+S307	Heat shock factor protein 1	NP_005517.1	Q00613	6427.21	6433.86	7037.24	6352.49	6430.53	6694.87	-0.0402834	-0.0189518
HDAC4	Pan-specific	Histone deacetylase 4	NP_006028.2	P56524	681.46	519.176	786.007	462.886	600.318	624.446	-0.0394057	-0.0187925
CDK9	S347	Cyclin-dependent protein-serine kinase 9	NP_001252	P50750	4847.52	5110.92	5113.95	5239.21	4979.22	5176.58	-0.0388716	-0.0180243
CBS	S227	Cystathionine beta-synthase	NP_000062.1	P35520	971.747	1621.2	1520.81	1172.07	1296.47	1346.44	-0.0378158	-0.0176573
ErbB3 (HER3)	Pan-specific	ErbB3 (HER3) receptor-tyrosine kinase	NP_001005915.1	P21860	6524.97	6383.02	6910.64	6479.01	6453.99	6694.83	-0.0366359	-0.0174038
MEF2C	S396	Myocyte-specific enhancer factor 2C	NP_001180279.1	Q06413	6293.22	5010.68	6181.76	5542.19	5651.95	5861.98	-0.0364863	-0.0173986
PCTK1 (PCTAIRE1, CDK16)	Y176	Cell division protein kinase 16; Protein-serine kinase PCTAIRE-1	NP_148978	Q00536	5518.66	5259.41	5457.03	5712.22	5389.04	5584.63	-0.0356515	-0.0169891
KHS1 (MAP4K5; KHS)	Y31	Kinase homologous to SPS1/STE20 (MAP kinase kinase kinase protein-serine kinase 5 (MEKKK5)	NP_006566.2	Q9Y4K4	3678.41	3597.47	3518.21	4020.38	3637.94	3769.29	-0.0354703	-0.0169574
AurKB (Aurora B, AIM-1)	Pan-specific	Aurora Kinase B (serine/threonine protein kinase 12)	NP_004208	Q96GD4	6522.03	6922.81	7167.66	6746.98	6722.42	6957.32	-0.0343466	-0.0164705
YAP1	S109	Yorkie homologue	NP_001123617.1	P46937	6210.41	5364.43	6497.15	5478.28	5787.42	5987.71	-0.0340232	-0.0159051
EphB2	Pan-specific	Ephrin type-B receptor 2 protein-tyrosine kinase	NP_001296122.1	P29323	6314.59	5939.28	5966.29	6690.98	6126.93	6328.63	-0.0323901	-0.015489
AMPKa1 (PRKAA1)	Pan-specific	5'-AMP-activated protein kinase catalytic subunit alpha-1	NP_006242.5	Q13131	2854.84	3091.23	3122.55	3015.28	2973.04	3068.91	-0.0317401	-0.0152116
RXRa	S260	Retinoic acid receptor RXR-alpha	NP_002948.1	P19793	8363.06	8380.72	8655.95	8622.23	8371.89	8639.09	-0.0314178	-0.0144944
SH2BP1	T925	RNA polymerase-associated protein CTR9 homolog	NP_055448.1	Q6PD62	4018.24	2780.33	3071.85	3937.57	3399.29	3504.71	-0.0305422	-0.0138263
Smad3	T8	Mothers against decapentaplegic homologue 3	NP_005893.1	P84022	5215.68	4469.06	4871.63	5102.7	4842.37	4987.17	-0.0294632	-0.0137943
BRK	S446+Y447	Protein-tyrosine kinase 6	NP_005966.1	Q13882	2965.89	3051.48	3437.55	2746.04	3008.68	3091.8	-0.0272501	-0.013703
CDK10 (PISSLRE)	T196	Cyclin-dependent protein-serine kinase 10 [PISSLRE]	NP_443714.3	Q15131	3527.92	3209.06	3950.7	2969.04	3368.49	3459.87	-0.0267662	-0.0134305
PKCd (PRKCD)	T507	Protein-serine kinase C delta	NP_006245	Q05655	4918.7	5378.63	4904.12	5654.93	5148.66	5279.52	-0.0250986	-0.0130191
MEK1 (MKK1, MAP2K1)	Pan-specific	MAPK/ERK protein-serine kinase 1 (MKK1); Dual specificity mitogen-activated protein kinase kinase 1	NP_002746	Q02750	2330.78	1928.24	2132.24	2234.73	2129.51	2183.49	-0.0250315	-0.0127704
CDKL5 (STK9)	Y171	Cyclin-dependent kinase-like 5; Serine-threonine-protein kinase 9	NP_001032420.1	O76039	5828.16	7951.17	7372.52	6732.5	6889.66	7052.51	-0.0233612	-0.0125671
PBK	Y74	Lymphokine-activated killer T-cell-originated protein kinase	NP_060962.2	Q96KB5	4362.6	4715.18	4184.5	5101.92	4538.89	4643.21	-0.0227239	-0.0124769
JAK3	Y980+Y981	Janus protein-tyrosine kinase 3	NP_000206	P52333	5413.12	5193.88	5518.01	5315.71	5303.5	5416.86	-0.021149	-0.0116801
MEKK6 (MAP3K6)	Pan-specific	Mitogen-activated protein kinase kinase kinase 6	NP_004663.3	O95382	3069.11	2290.02	2839.79	2629.94	2679.57	2734.87	-0.0204271	-0.0114567
ITSN2	Y968	Intersectin-2	NP_006268.2	Q9NZM3	5604.84	5554.91	6018.12	5364.68	5579.87	5691.4	-0.0197902	-0.011311
Bmx (Etk)	Pan-specific	Bone marrow X protein-tyrosine kinase	NP_001712	P51813	179.027	149.715	161.98	172.909	164.371	167.445	-0.0185252	-0.0112281
IkBe	S161	NF-kappa-B inhibitor epsilon	NP_004547.2	O00221	147.468	103.167	23.6915	231.618	125.317	127.655	-0.0184775	-0.0110944
ACTN1	Y246	Alpha-actinin-1	NP_1093.1	P12814	7857.55	7563.53	7826.41	7860.11	7710.54	7843.26	-0.0170663	-0.0108976
DNAPK (PRKDC)	Pan-specific	DNA-dependent protein kinase catalytic subunit	NP_008835	P78527	5025.28	5226.21	5292.76	5121.94	5125.75	5207.35	-0.0157948	-0.0100748
MST3 (STK24)	T184	Mammalian STE20-like protein-serine kinase 3; Serine-threonine-protein kinase 24	NP_003567	Q9Y6E0	5511.92	6319.61	6200.69	5813.71	5915.77	6007.2	-0.0153378	-0.0100304
LATS2 (KPM)	Pan-specific	Large tumour suppressor 2 protein-serine kinase	NP_055387.2	Q9NRM7	2419.2	2406.15	1889.93	2998.33	2412.67	2444.13	-0.0129537	-0.00914876
PRMT5	T634	Protein arginine N-methyltransferase 5	NP_006100.2	O14744	8183.46	9654.47	7902.37	10030.8	8918.97	8966.61	-0.0053271	-0.00912047
FBPase (FBP1)	S88	Fructose-1,6-bisphosphatase isoform 1	NP_000498.2	P09467	8069.13	8347.97	7891.3	8602.77	8208.55	8247.03	-0.00467745	-0.00894255
JNK1 (MAPK8)	T183+Y185	Jun N-terminus protein-serine kinase (stress-activated protein kinase (SAPK)) 1	NP_002741	P45983	267.453	176.227	249.373	195.991	221.84	222.682	-0.0037889	-0.00872581
RBM9 iso6	T7	RNA-binding protein 9	NP_001076047.1	O43251	8963.07	9153.79	8809.13	9356.41	9058.43	9082.77	-0.0026837	-0.00744519
WNK3 (PRKWNK3)	Pan-specific	Serine/threonine-protein kinase WNK3	NP_065973.2	Q9BYP7	2609.28	2424.11	2656.75	2378.8	2516.69	2517.77	-0.000430411	-0.00739375
PKCb (PRKCB1)	S661	Protein-serine kinase C beta 1	NP_002729	P05771	5301.9	4881.96	4168.96	6012.81	5091.93	5090.88	0.000205313	-0.00710961
Akt2 (PKBb)	Pan-specific	RAC-beta serine/threonine-protein kinase	NP_001617	P31751	3100.37	3410.38	3486.37	3012.55	3255.38	3249.46	0.00181928	-0.00705537
SIT	Y95	Signaling threshold-regulating transmembrane adapter 1	NP_055265.1	Q9Y3P8	12080.4	13841.4	12510.7	13356.1	12960.9	12933.4	0.0021239	-0.00668945
EZH2	T487	Histone-lysine N-methyltransferase EZH2	NP_001190176.1	Q15910	6329.57	8518.31	7621.5	7193.53	7423.94	7407.52	0.002215	-0.00651962
MKK6 (MAP2K6, MEK6)	Pan-specific	MAPK/ERK protein-serine kinase 6 (MKK6); Dual specificity mitogen-activated protein kinase kinase 6	NP_002749.2	P52564	3266.42	2980.12	3366.03	2864.11	3123.27	3115.07	0.00262842	-0.00583892
RIPK1 (RIP; RIPK)	Y384	Receptor-interacting protein-serine kinase 1	NP_003795	Q13546	4243.57	2795.48	3445.12	3553.71	3519.53	3499.41	0.00573103	-0.00580297
AMPKa2 (PRKAA2)	S377	5'-AMP-activated protein kinase catalytic subunit alpha-2	NP_006243.2	P54646	5479.96	5596.89	5625.27	5385.04	5538.43	5505.15	0.00602581	-0.00567088
Met	Y1234	Hepatocyte growth factor (HGF) receptor-tyrosine kinase	NP_000236.2	P08581	5810.92	5553.99	5832.92	5460.91	5682.45	5646.92	0.00627379	-0.00550772
STAT3	S727	Signal transducer and activator of transcription 3	NP_003141	P40763	9223.84	7769.39	7799.41	9065.62	8496.62	8432.51	0.00757327	-0.00539638
SgK269 (PEAK1)	Y635	Tyrosine-protein kinase SgK269; Pseudopodium-enriched atypical kinase 1	NP_079052.2	Q9H792	6744.13	4833.66	4894.06	6551.1	5788.89	5722.58	0.0115211	-0.00473827
ERF	T526	ETS domain-containing transcription factor ERF	NP_001287964.1	P50548	4574.84	4949.87	4599.8	4813.22	4762.36	4706.51	0.0117962	-0.00466512
ERa (ESR1)	Pan-specific	Estrogen receptor	NP_000116.2	P03372	1014.1	976.517	1066.56	896.961	995.31	981.761	0.0137071	-0.00461418
PAK6	Pan-specific	Protein-serine/threonine kinase PAK 6	NP_001122100.1	Q9NQU5	6658.27	7238.7	6298.1	7405.11	6948.48	6851.6	0.014041	-0.0045889
PPP1R11 (HCG V)	Y64	Protein phosphatase 1 regulatory subunit 11	NP_068778.1	O60927	2628.83	3042.03	3041.77	2548.57	2835.43	2795.17	0.0143024	-0.00426665
ACK1 (TNK2)	Y518	Activated CDC42 kinase 1	NP_005772	Q07912	9386.78	10021.7	9451.79	9648.34	9704.26	9550.06	0.0160171	-0.00381943
FGFR2 (BEK)	Y656+Y657	Fibroblast growth factor receptor-tyrosine kinase 2 (BEK)	NP_000132.3	P21802	5137.76	5527.89	5241.74	5250.47	5332.83	5246.11	0.016395	-0.00373021
Elk-1	S324	ETS domain-containing protein Elk-1	NP_001107595.1	P19419	4693.04	6655.91	5585.76	5577.18	5674.48	5581.47	0.0165263	-0.00369634
ARID1A	S363	AT-rich interactive domain-containing protein 1A	NP_006006.3	O14497	9470.12	10384.7	9579.67	9923.37	9927.41	9751.52	0.0178762	-0.00348708
MAT1A	T341	S-adenosylmethionine synthase isoform type-1	NP_000420.1	Q00266	8348.34	7291.21	7283.48	8000.01	7819.77	7641.75	0.0230293	-0.0028823
PP1/Cb (PPP1CB)	T316	Serine/threonine-protein phosphatase PP1-beta catalytic subunit	NP_996759.1	P62140	4606.36	4246.69	4335.23	4278.24	4426.52	4306.73	0.0274348	-0.00259763
PCTK3 (PCTAIRE3, CDK18)	Pan-specific	Cell division protein kinase 18; Protein-serine kinase PCTAIRE-3	NP_002587.2	Q07002	6240.71	5903.46	5185.68	6611.48	6072.09	5898.58	0.02899	-0.00259369
ACLY	S455	ATP-citrate synthase	NP_001087.2	P53396	5770.01	6250.61	5920.31	5717.18	6010.31	5818.74	0.0323915	-0.00255265
Kit	Y936	Mast/stem cell growth factor receptor protein-tyrosine Kit	NP_006566	P10721	7546.32	7209.94	7371.77	6897.53	7378.13	7134.65	0.033557	-0.00220999
PPP3CC	S463	Serine/threonine-protein phosphatase 2B catalytic subunit gamma isoform	NP_005596.2	P48454	5942.16	6063.06	5962.52	5628.69	6002.61	5795.6	0.0350945	-0.00216392
SIK2 (QIK)	Pan-specific	Salt-inducible serine/threonine-protein kinase SIK2; Serine-threonine-protein kinase SNF1-like kinase 2	NP_056006.1	Q9H0K1	2504.4	1768.24	2136.45	1988.08	2136.32	2062.26	0.0352805	-0.00148209
SOCS7	Y561	Suppressor of cytokine signaling 7	NP_055413.1	O14512	12357.5	12726	11225.3	12972.9	12541.7	12099.1	0.0359292	-0.00146805
PIK3R1	Y580	Phosphatidylinositol 3-kinase regulatory subunit alpha	NP_852664	P27986	6581.18	6220.61	6391.41	5931.6	6400.89	6161.51	0.0381165	-0.00145171
CDKL2	Pan-specific	Cyclin-dependent kinase-like 2; Serine/threonine protein kinase KKIAMRE	NP_003939.1	Q92772	3482.61	3175.89	3307.84	3075.74	3329.25	3191.79	0.0421644	-0.00101622
PDGFRb	Pan-specific	Platelet-derived growth factor receptor kinase beta	NP_032835	P09619	4123.59	3967.86	3098.75	4651.58	4045.73	3875.17	0.0430718	0.000416837
EZR	T567	Ezrin; Cytovilin	NP_001104547.1	P15311	191.229	243.549	242.353	173.622	217.389	207.988	0.0442096	0.000616825
Src	Y419	Src oncogene-encoded protein-tyrosine kinase	NP_005408	P12931	171.571	108.458	150.091	117.583	140.015	133.837	0.0451219	0.000718394
IWS1	S720+T721+T725	Protein IWS1 homologue	NP_060439.2	Q96ST2	8355.08	6893.88	7824.35	6733.99	7624.48	7279.17	0.0463471	0.000812092
4E-BP1 (PHAS1)	T37+T46	4E transcription factor binding protein 1	NP_004086	Q13541	4893.46	4777.37	4548.99	4643.16	4835.42	4596.08	0.0507643	0.00116302
MEK1 (MKK1, MAP2K1)	T286	MAPK/ERK protein-serine kinase 1 (MKK1); Dual specificity mitogen-activated protein kinase kinase 1	NP_002746	Q02750	2122.11	1211.57	1703.23	1462.09	1666.84	1582.66	0.0518191	0.00125643
FBPase (FBP1)	Y265	Fructose-1,6-bisphosphatase isoform 1	NP_000498.2	P09467	7310.63	7841.24	7019.19	7361.31	7575.93	7190.25	0.0522506	0.00131718
TAK1 (MAP3K7)	S439	TGF-beta-activated protein-serine kinase 1; Mitogen-activated protein kinase kinase kinase 7	NP_663306	O43318	7044.98	6827.35	6053.01	7076.62	6936.16	6564.81	0.0550248	0.00139943
PDLIM5 (LIM)	Y251	PDZ and LIM domain protein 5	NP_001011515.1	Q96HC4	7568.14	7519.97	6586.19	7675.15	7544.05	7130.67	0.0563546	0.00158814
PTPRK (PTP?)	Y916	Receptor-type tyrosine-protein phosphatase kappa	NP_001278913.1	Q15262	3551.55	3869.9	3338.33	3661.6	3710.72	3499.96	0.058474	0.00224573
VEGFR2 (KDR)	Y1054	Vascular endothelial growth factor receptor 2 ; Vascular endothelial growth factor receptor-tyrosine kinase 2 (Flk1)	NP_002244	P35968	6570.44	5697.7	7093.06	4472.89	6134.07	5782.97	0.0589404	0.00234038
TAK1 (MAP3K7)	Pan-specific	TGF-beta-activated protein-serine kinase 1; Mitogen-activated protein kinase kinase kinase 7	NP_663306	O43318	1675.66	1503.57	1374.78	1620.42	1589.61	1497.6	0.0596294	0.00244342
MYT1	S143	Membrane-associated tyrosine- and threonine-specific cdc2-inhibitory kinase	NP_004194.3	Q99640	5427.31	5375.1	5344.14	4805.36	5401.21	5074.75	0.0623462	0.00314582
WNK4 (PRKWNK4)	Pan-specific	Serine/threonine-protein kinase WNK4	NP_115763.2	Q96J92	6258.8	5659.01	6165.01	4958.84	5958.91	5561.93	0.0689423	0.00328448
MSK1 (RPS6KA5)	S212	Mitogen & stress-activated protein-serine kinase 1; Ribosomal protein S6 kinase alpha 5	NP_004746	O75582	5488.32	5289.88	5846.85	4193.45	5389.1	5020.15	0.0709192	0.00340827
SMARCB1	T134	SWI/SNF-related matrix-associated actin-dependent regulator of chromatin subfamily B member 1	NP_003064.2	Q12824	6670.4	7902.7	6636.23	6933.93	7286.55	6785.08	0.0713042	0.00361587
HMGCS1	S495	HMG-CoA synthase 1	NP_001091742.1	Q01581†	8758.16	9523.67	8159.14	8830.12	9140.91	8494.63	0.0733261	0.00427096
BCKD (BCKDK)	Pan-specific	[3-methyl-2-oxobutanoate dehydrogenase [lipoamide]] kinase, mitochondrial	NP_005872.2	O14874	3439.82	3456.07	3152.49	3253.01	3447.95	3202.75	0.0737692	0.00559533
PDK3 (PDHK3)	Pan-specific	Pyruvate dehydrogenase kinase isoform 3; [Pyruvate dehydrogenase [lipoamide]] kinase isozyme 3, mitochondrial	NP_005382.1	Q15120	8162.25	7972.43	7257.69	7715.87	8067.34	7486.78	0.0746847	0.00608109
ERK2 (MAPK1)	Pan-specific	Extracellular regulated protein-serine kinase 2 (p42 MAP kinase)	NP_002736	P28482	7098.32	7015.57	6567.47	6527.92	7056.95	6547.69	0.0748993	0.00617567
FBPase 2 (FBP2)	Y259	Fructose-1,6-bisphosphatase isoform 2	NP_003828.2	O00757	3785.73	3913.4	3722.44	3412.67	3849.57	3567.55	0.0760806	0.00683409
LKB1 (STK11)	Pan-specific	Serine/threonine-protein kinase 11	NP_000446.1	Q15831	7017.5	6724.98	6270.12	6414.89	6871.24	6342.5	0.0800709	0.00716288
BUB1B (Bub1R)	S670	Mitotic checkpoint serine/threonine-protein kinase BUB1 beta	NP_001202.4	O60566	4563.57	4724.61	4470.66	4100.48	4644.09	4285.57	0.0803425	0.00735358
B-Myb (MYBL2)	T487	Myb-related protein B	NP_001265539.1	P10244	6969.83	7934.79	6720.23	6985.56	7452.31	6852.89	0.0838527	0.00748427
PPP2CB	T304	Serine/threonine-protein phosphatase 2A catalytic subunit beta isoform	NP_001009552.1	P62714	8562.34	8965.31	7923.27	8180.6	8763.83	8051.93	0.0847205	0.00764105
MAPKAPK5 (PRAK)	T186	MAP kinase-activated protein kinase 5	NP_620777.1	Q8IW41	7358.31	8376.86	6705.86	7731.5	7867.59	7218.68	0.086079	0.00849868
EphB1	Y594	Ephrin type-B receptor 1 protein-tyrosine kinase	NP_004432.1	P54762	4937.26	5504.67	4891.42	4688.53	5220.96	4789.97	0.0861574	0.00869344
AurKA (Aurora A, AIK, STK15)	Pan-specific	Aurora Kinase A (serine/threonine protein kinase 6)	NP_940835	O14965	6937.62	8196.62	6901.29	6944.92	7567.12	6923.1	0.0889479	0.00928082
Raf1 (RafC)	S259	Raf1 proto-oncogene-encoded protein-serine kinase	NP_002871	P04049	6938.04	6066.34	5825.19	6069.59	6502.19	5947.39	0.0891876	0.00944866
MOK (RAGE)	T159+Y161	MAPK-MAK-MRK overlapping kinase; MOK protein kinase	NP_055041.1	Q9UQ07	5523	5688.66	5215.09	5021.34	5605.83	5118.22	0.0910006	0.00978317
IRF3	T135	Interferon regulatory factor 3	NP_001562.1	Q14653	8391.92	8011.65	7659.62	7313.6	8201.79	7486.61	0.0912362	0.0100221
ErbB2 (HER2, Neu)	Pan-specific	ErbB2 (Neu) receptor-tyrosine kinase	NP_004439	P04626	4244.78	4078.37	3756.58	3836	4161.58	3796.29	0.0918694	0.010267
CTNNB1	Y333	Catenin (cadherin-associated protein) beta 1	NP_001895	P35222	1265.03	980.541	1216.54	829.897	1122.79	1023.22	0.0928618	0.0102947
PKCz (PRKCZ)	T410	Protein-serine kinase C zeta	NP_002735	Q05513	5601.36	6646.52	5073.07	6039.06	6123.94	5556.06	0.0973161	0.0105463
PRK1 (PKN1)	T774	Protein kinase C-related protein-serine kinase 1; Protein kinase N1	NP_002732	Q16512	5996.02	6050.2	5396.19	5526.76	6023.11	5461.48	0.0978842	0.0108611
MEKK2 (MAP3K2)	S239	MAPK/ERK kinase kinase 2; Mitogen-activated protein kinase kinase kinase 2	NP_006600	Q9Y2U5	6322.5	5853.94	5758.73	5272.22	6088.22	5515.48	0.0987979	0.010901
IRAK4	T345+S346	Interleukin 1 receptor-associated kinase 4	NP_001107654.1	Q9NWZ3	8569.18	8142.31	7533.49	7603.53	8355.75	7568.51	0.0989539	0.0111194
ERK1 (MAPK3)	T207	Extracellular regulated protein-serine kinase 1 (p44 MAP kinase)	NP_002737.2	P27361	5233.14	6710.28	5236.82	5560.3	5971.71	5398.56	0.100902	0.0115751
NFAT5	T135	Nuclear factor of activated T-cells 5	NP_006590.1	O94916	8314.88	7392.17	7249.96	6916.05	7853.52	7083	0.103264	0.0118011
GluR1	S849	Glutamate receptor 1	NP_000818.2	P42261	1053.72	1020.12	954.275	915.545	1036.92	934.91	0.103558	0.0119889
Fyn	Pan-specific	Fyn proto-oncogene-encoded protein-tyrosine kinase	NP_002028	P06241	508.58	566.509	471.325	491.057	537.544	481.191	0.110747	0.012028
Sgk223	Y413	Tyrosine-protein kinase SgK223; Homologue of rat pragma of Rnd2	NP_001074295.2	Q86YV5	12258.1	11393.8	9927.14	11217.6	11826	10572.4	0.112056	0.012892
MLK1 (MAP3K9)	Pan-specific	Mixed-lineage protein-serine kinase 1; Mitogen-activated protein kinase kinase kinase 9	NP_001271159.1	P80192	1215.64	1130.57	1067.17	1023.86	1173.1	1045.52	0.115143	0.0131206
LATS1	Pan-specific	Large tumour suppressor 1 protein-serine kinase (WARTS)	NP_004681.1	O95835	1004.94	1198.93	1006.15	954.449	1101.93	980.297	0.116967	0.013121
ETV6 (Tel)	S22	Transcription factor ETV6	NP_001978.1	P41212	6261.09	6464.79	5647.21	5669.5	6362.94	5658.36	0.117357	0.0139473
MEK1 (MKK1, MAP2K1)	T386	MAPK/ERK protein-serine kinase 1 (MKK1); Dual specificity mitogen-activated protein kinase kinase 1	NP_002746	Q02750	615.536	327.761	435.155	402.569	471.649	418.862	0.118694	0.0142259
DDR1	Y796+Y797	Epithelial discoidin domain-containing receptor 1	NP_001284583.1	Q08345	3520.28	3635.31	3195.23	3155.08	3577.79	3175.15	0.11939	0.0142776
GTF2I	S412	General transcription factor II-I	NP_001157108.1	P78347	4010.37	3965.63	3528.83	3522.52	3988	3525.68	0.123217	0.014391
FOXK2	S424+S428	Forkhead box protein K2	NP_004505.2	Q01167	3201.39	3558.24	3022.77	2950.5	3379.81	2986.63	0.123674	0.0145107
DDR2 (Tyro10)	Y736	Discoidin domain-containing receptor 2	NP_001014796.1	Q16832	6590.68	6345.56	6111.73	5270.03	6468.12	5690.88	0.128021	0.0155409
GSK3b	Pan-specific	Glycogen synthase-serine kinase 3 beta	NP_002084	P49841	5321.92	5586.49	4422.64	5163.82	5454.2	4793.23	0.129183	0.0157648
NFAT3 (NFATc4)	S213+S217	Nuclear factor of activated T-cells, cytoplasmic, calcineurin-dependent 4	NP_004545.2	Q14934	6055.48	7877.84	6793.97	5431.87	6966.66	6112.92	0.130731	0.0157747
HNF4A	S167	Hepatocyte nuclear factor 4-alpha	NP_000448.3	P41235	7665.46	7535.94	6294.58	7024.16	7600.7	6659.37	0.132216	0.0172886
SMG1	Pan-specific	Serine/threonine-protein kinase SMG1; Lambda/iota protein kinase C-interacting protein	NP_055907.3	Q96Q15	9547.8	8886.38	8148.39	7969	9217.09	8058.7	0.134308	0.0173764
GCK (MAP4K2)	S411	Glucokinase	NP_000153.1	P35557	8154.24	7806.45	7001.2	6928.33	7980.35	6964.76	0.136118	0.0182139
Axl (UFO)	Y702+Y703	AXL oncogene-encoded protein-tyrosine kinase UFO	NP_001690.2	P30530	5210.74	5587.29	4822.81	4594.88	5399.02	4708.84	0.136775	0.0186598
BRCA1	T509	Breast cancer type 1 susceptibility protein	NP_009225.1	P38398	9368.65	9579.68	8394.8	8126.18	9474.17	8260.49	0.137085	0.0196513
BRK	Y342	Protein-tyrosine kinase 6	NP_005966.1	Q13882	4140.02	4555.47	3820.93	3747.53	4347.74	3784.23	0.138815	0.019897
PKCa (PRKCA)	T497	Protein-serine kinase C alpha	NP_002728	P17252	6243.33	8589.83	6555.5	6342.79	7416.58	6449.15	0.139771	0.0200595
GCN2 (EIF2AK4)	T667	Eukaryotic translation initiation factor 2-alpha kinase 4	NP_001013725.2	Q9P2K8	6306.61	6331.53	5454.72	5524.09	6319.07	5489.41	0.140752	0.0204716
Flt3 (STK1)	Pan-specific	Fetal liver fms-related tyrosine kinase 3; Receptor-type tyrosine-protein kinase FLT3	NP_004110.2	P36888	5030.55	5171.87	4828.15	4031.6	5101.21	4429.87	0.141107	0.0205087
ENFB2	Pan-specific	Ephrin-B2	NP_004084.1	P52799	405.916	294.282	325.319	281.252	350.099	303.285	0.143541	0.0206561
MERTK (MER)	Y749	Tyrosine-protein kinase Mer; Proto-oncogene tyrosine-protein kinase MER	NP_006334.2	Q12866	4484.52	4735.08	4619.77	3354.04	4609.8	3986.91	0.145169	0.0207234
Met	Y1230	Hepatocyte growth factor (HGF) receptor-tyrosine kinase	NP_000236.2	P08581	6681.51	5068.47	5350.31	4798.81	5874.99	5074.56	0.146464	0.0218006
PKCd (PRKCD)	Y311	Protein-serine kinase C delta	NP_006245	Q05655	378.987	526.008	431.795	349.243	452.497	390.519	0.147305	0.0229337
PTPRF	Y1621	Receptor-type tyrosine-protein phosphatase F	NP_002831.2	P10586	6175.43	6843.06	5430.69	5780.18	6509.24	5605.43	0.149487	0.023032
COT (MAP3K8, TPL2)	S334	Osaka thyroid oncogene protein-serine kinase (Tpl2); Mitogen-activated protein kinase kinase kinase 8	NP_005195	P41279	7266.27	7136.91	6091.04	6302.04	7201.59	6196.54	0.150311	0.0235806
PCYT1A (CTPCT; CCTA)	Pan-specific	CTP: phosphocholine cytidylyltransferase isoform A	NP_001299602.1	P49585	544.264	455.435	400.17	459.964	499.85	430.067	0.150366	0.0236223
CALD1	S789	Caldesmon	NP_004333	Q05682	248.526	235.554	192.761	223.591	242.04	208.176	0.15072	0.0246489
NFKB1 (NFkB-p105)	S903	Nuclear factor NF-kappa-B p105 subunit	NP_001158884.1	P19838	9247.79	11010.6	9072.98	8319.98	10129.2	8696.48	0.152501	0.024823
AMPKa1 (PRKAA1)	T183+S184	5'-AMP-activated protein kinase catalytic subunit alpha-1	NP_006242.5	Q13131	8476.11	9206.24	7909.9	7228.34	8841.18	7569.12	0.155343	0.02576
ESYT1	Y822	Extended synaptotagmin-1	NP_056107.1	Q9BSJ8	8541.64	8777.74	7362.6	7447.77	8659.69	7405.19	0.156499	0.025856
ERK1 (MAPK3)	Pan-specific	Extracellular regulated protein-serine kinase 1 (p44 MAP kinase)	NP_002737.2	P27361	5777.89	6350.28	4875.88	5477.31	6064.09	5176.59	0.158237	0.0261466
STAT6	Y641	Signal transducer and activator of transcription 6	NP_003144.3	P42226	9051.83	8302.58	6330.12	8483.1	8677.21	7406.61	0.158327	0.0262802
ATASE (PPAT)	T356	Glutamine PRPP amidotransferase	NP_002694.3	Q06203†	8010.2	8477.18	7329.33	6724.74	8243.69	7027.04	0.159683	0.0268959
ANKRD3 (RIPK4, DIK)	S438	Ankyrin repeat domain protein-serine kinase 3	NP_065690.2	P57078	6026.3	5718.88	5121.02	4868.11	5872.59	4994.57	0.161946	0.0270425
ErbB4 (HER4)	Pan-specific	ErbB4 receptor-tyrosine kinase	NP_001036064.1	Q15303	6691.15	7138.87	5788.67	5941.06	6915.01	5864.87	0.164715	0.027085
VEGFR1 (Flt1)	Y1048	Vascular endothelial growth factor receptor 1	NP_001153392.1	P17948	7299.48	6110.72	5715.42	5656.46	6705.1	5685.94	0.164872	0.0276647
GSK3b	Pan-specific	Glycogen synthase-serine kinase 3 beta	NP_002084	P49841	4521.01	5001.16	3724.52	4331.09	4761.08	4027.8	0.167254	0.0277219
WNK3 (PRKWNK3)	Pan-specific	Serine/threonine-protein kinase WNK3	NP_065973.2	Q9BYP7	6121.81	4901.87	4779.76	4524.88	5511.84	4652.32	0.169533	0.0278622
DYRK2	Y382	Dual specificity tyrosine-phosphorylation-regulated kinase 2	NP_006473.2	Q92630	2218.09	2026.19	1908.85	1666.87	2122.14	1787.86	0.171405	0.0279241
ErbB3 (HER3)	Pan-specific	ErbB3 (HER3) receptor-tyrosine kinase	NP_001005915.1	P21860	6303.08	6440.98	5409.32	5322.88	6372.03	5366.1	0.171817	0.027964
ALK	Y1507	Anaplastic lymphoma receptor-tyrosine kinase	NP_004295.2	Q9UM73	10160.6	10746.5	8973.46	8626.04	10453.6	8799.75	0.172219	0.0287806
BRSK1	T189	BR serine/threonine-protein kinase 1	NP_115806.1	Q8TDC3	10861.5	10683.7	9599.89	8520.89	10772.6	9060.39	0.173094	0.0290179
SPT5	T791	Transcription elongation factor SPT5	NP_003160.2	O00267	8420.05	8400.79	6355.74	7790.99	8410.42	7073.36	0.173135	0.0296869
LEF1	T155	Lymphoid enhancer-binding factor 1	NP_057353.1	Q9UJU2	7445.88	7762.98	5245.14	7534.84	7604.43	6389.99	0.173998	0.0300669
CDK10 (PISSLRE)	Pan-specific	Cyclin-dependent protein-serine kinase 10 [PISSLRE]	NP_443714.3	Q15131	3338.65	2527.36	2666.38	2246.94	2933.01	2456.66	0.177225	0.0302742
MUSK	Y756	Muscle, skeletal receptor tyrosine protein kinase	NP_005583	O15146	4020.43	3401.18	3261.98	2945.3	3710.8	3103.64	0.178672	0.0304776
BCLAF1	S512	Bcl-2-associated transcription factor 1	NP_001070908.1	Q9NYF8	7523.57	8121.35	6633.97	6444.37	7822.46	6539.17	0.179189	0.0305526
Ron (RONa)	Pan-specific	Macrophage-stimulating protein receptor alpha chain	NP_002438	Q04912	6375.55	5337.38	4852.07	4900.94	5856.46	4876.5	0.183117	0.0306418
CDC7	T376	Cell division cycle 7-related protein kinase	NP_001127891.1	O00311	6166.19	6110.96	5075.09	5142.35	6138.57	5108.72	0.183644	0.0308064
ATM	Y2969	Ataxia telangiectasia mutated protein-serine kinase	NP_000042	Q13315	4210.12	4611.62	4054.95	3277.16	4410.87	3666.05	0.184956	0.0308853
ACC2 (ACACB)	T1342	Acetyl CoA carboxylase beta	NP_001084.3	O00763	7919.75	8822.48	6770.43	7142.72	8371.12	6956.57	0.1851	0.0313966
MKK7 (MEK7, MAP2K7)	T275	MAPK/ERK protein-serine kinase 7 (MKK7); Dual specificity mitogen-activated protein kinase kinase 7	NP_005034	O14733	6392.61	5866.69	5153.89	5032.97	6129.65	5093.43	0.185186	0.0315219
MARK1	T215	MAP/microtubule affinity-regulating protein-serine kinase 1	NP_061120.3	Q9P0L2	10165.9	10832.6	7309.92	10136.4	10499.2	8723.15	0.185322	0.0320928
NFkB-p100	S866	Nuclear factor NF-kappa-B p100 subunit	NP_001070962.1	Q00653	4086.56	4323.48	3695.92	3289.07	4205.02	3492.49	0.185663	0.0322852
MEF2D	S180	Myocyte-specific enhancer factor 2D	NP_005911.1	Q14814	5763.13	6108.82	4831.35	5025.33	5935.98	4928.34	0.186029	0.0323647
SIK (SNF1LK)	Pan-specific	Salt-inducible serine/threonine-protein kinase SIK1; Serine-threonine-protein kinase SNF1-like kinase 1	NP_775490.2	P57059	5675.53	3251.07	4205.64	3191.99	4463.3	3698.81	0.187876	0.0324443
PDGFRa	Y762	Platelet-derived growth factor receptor kinase alpha	NP_006197	P16234	5319.75	4745.01	4134.32	4198.06	5032.38	4166.19	0.18889	0.0325235
VACAMKL	Y245	CaM kinase-like vesicle-associated protein	NP_076951.2	Q8NCB2	5728.19	6586.87	5261.43	4911.97	6157.53	5086.7	0.191046	0.0329925
FGFR3	Pan-specific	Fibroblast growth factor receptor 3	NP_000133.1	P22607	5319.94	5501.49	4310.65	4624.12	5410.71	4467.38	0.191578	0.033283
CDK12 (Cdc2L7)	S383+S385	Cell division protein kinase 12; Cell division cycle 2-related protein kinase 7	NP_057591.2	Q9NYV4	6348.73	6215.67	5320.42	5047.96	6282.2	5184.19	0.192108	0.0333586
Chk2 (CHEK2)	T68	Checkpoint protein-serine kinase 2	NP_009125	O96017	6796.38	7293.83	6459.56	5152.04	7045.11	5805.8	0.193475	0.0336383
CDC5L	T385	Cell division cycle 5-like protein	NP_001244.1	Q99459	10152.4	10120.8	8566.49	8114.64	10136.6	8340.56	0.195024	0.0336693
MEF2D	S121	Myocyte-specific enhancer factor 2D	NP_005911.1	Q14814	6266.89	4964.71	4756.07	4468.3	5615.8	4612.18	0.196882	0.0340636
Nek2	Pan-specific	NIMA (never-in-mitosis)-related protein-serine kinase 2	NP_002488	P51955	257.72	236.535	251.28	153.964	247.128	202.622	0.198563	0.0342715
mTOR (FRAP)	Pan-specific	Mammalian target of rapamycin (FRAP); FKBP12-rapamycin complex-associated protein	NP_004949	P42345	7210.4	8434.04	6441.85	6373.09	7822.22	6407.47	0.199503	0.0343917
FGFR2 (BEK)	Pan-specific	Fibroblast growth factor receptor-tyrosine kinase 2 (BEK)	NP_000132.3	P21802	8383.36	8861.15	6858.77	7220.91	8622.26	7039.84	0.202761	0.034504
CDK1 (CDC2)	T161	Cyclin-dependent protein-serine kinase 1; Cell division control protein 2 homologue	NP_001777	P06493	1041.46	903.814	807.91	778.883	972.637	793.396	0.203688	0.0350102
MKK7 (MEK7, MAP2K7)	Pan-specific	MAPK/ERK protein-serine kinase 7 (MKK7); Dual specificity mitogen-activated protein kinase kinase 7	NP_005034	O14733	4903.2	4412.18	4078.31	3518.87	4657.69	3798.59	0.20389	0.0350824
FRS2	Y349	Fibroblast growth factor receptor substrate 2	NP_001036020.1	Q8WU20	123.696	127.067	101.833	102.545	125.382	102.189	0.204538	0.0354132
ATM	Pan-specific	Ataxia telangiectasia mutated protein-serine kinase	NP_000042	Q13315	6477.57	7102.84	5758.28	5307.43	6790.21	5532.86	0.204777	0.0356132
CDK9	T186	Cyclin-dependent protein-serine kinase 9	NP_001252	P50750	5448.87	5140.11	4414.76	4202.77	5294.49	4308.76	0.206015	0.0359694
Abl (Abl1)	Y139	Abelson murine leukemia viral oncogene homologue 1	NP_005148	P00519	4818.9	4588.39	3909	3741	4703.64	3825	0.206778	0.0361091
SIK3 (QSK)	Pan-specific	Salt-inducible serine/threonine-protein kinase SIK3	NP_001268678.1	Q9Y2K2	9917.29	9978.16	7645.07	8464.77	9947.72	8054.92	0.211061	0.0362327
H3F3A	S28	Histone H3	NP_003521	P84243	3258.66	2824.67	2747.48	2162.82	3041.67	2455.15	0.21422	0.0362649
GIT1	Y545	ARF GTPase-activating protein GIT1	NP_054749.2	Q9Y2X7	7195.67	7468.56	5777.49	6043.26	7332.11	5910.37	0.215555	0.0371358
NCOA3 (SRC-3)	S867	Nuclear receptor coactivator 3	NP_858045.1	Q9Y6Q9	5331.89	6174.91	4764.61	4478.08	5753.4	4621.35	0.219105	0.037162
ERK1 (MAPK3)	S283	Extracellular regulated protein-serine kinase 1 (p44 MAP kinase)	NP_002737.2	P27361	5941.01	6629.3	4920.11	5152.93	6285.15	5036.52	0.221475	0.0378395
FOXK1	S441+S445	Forkhead box protein K1	NP_001032242.1	P85037	7073.95	7672.46	5700.34	6114.59	7373.21	5907.47	0.221635	0.0387047
WNK1	T2285	Serine/threonine-protein kinase WNK2	NP_061852.3	Q9H4A3	9652.33	7917.99	6899.48	7107.92	8785.16	7003.7	0.226625	0.0387977
GUK1	Y53	Guanylate kinase	NP_000849.1	Q16774	6829.85	6710.19	5236.68	5527.47	6770.02	5382.08	0.229429	0.0388307
SIN3A	S832	Paired amphipathic helix protein Sin3a	NP_001138829.1	Q96ST3	14738.3	14378.9	12705.9	10359	14558.6	11532.5	0.233013	0.0391272
PML	S518	Probable transcription factor PML	NP_150241.2	P29590	7395.81	6031.69	5734.46	4860.42	6713.75	5297.44	0.236934	0.0400447
LIMK1	T508	LIM domain kinase 1	NP_002305	P53667	7663.94	7520.08	6264.59	5696.06	7592.01	5980.33	0.238621	0.0404555
PTEN	S380	Phosphatidylinositol-3,4,5-trisphosphate 3-phosphatase and protein phosphatase and tensin homolog deleted on chromosome 10	NP_000305	P60484	859.574	953.455	820.714	606.621	906.515	713.667	0.23919	0.0405262
DLK (ZPK)	S269	Mitogen-activated protein kinase kinase kinase 12	NP_006292.3	Q12852	5284.48	5046.65	4151.68	3965.21	5165.57	4058.44	0.241215	0.0408102
LKB1 (STK11)	S428	Serine/threonine-protein kinase 11	NP_000446.1	Q15831	8826.83	8230.12	6508.37	6734.54	8528.48	6621.46	0.253095	0.0409836
MARK3	Pan-specific	MAP/microtubule affinity-regulating protein-serine kinase 3	NP_001122390.2	P27448	422.497	397.392	381.488	253.986	409.944	317.737	0.254798	0.0422485
Smad2/3	Pan-specific	Mothers against decapentaplegic homologue 2/3	NP_001003652	Q15796/P84022	624.891	807.614	525.562	583.614	716.252	554.588	0.255807	0.0425427
DNAPK (PRKDC)	Y883	DNA-dependent protein kinase catalytic subunit	NP_008835	P78527	4887.84	4967.77	3819.26	3811.2	4927.8	3815.23	0.255893	0.0428652
WNK4 (PRKWNK4)	Pan-specific	Serine/threonine-protein kinase WNK4	NP_115763.2	Q96J92	8728.38	7187.68	6691.9	5616.4	7958.03	6154.15	0.257055	0.0429561
CREB1	S133	cAMP-response element-binding protein 1	NP_004370	P16220	5265.95	4932.08	3980.46	3862.63	5099.02	3921.54	0.262562	0.0431932
MLK4	Pan-specific	Mixed-lineage protein-serine kinase 4	NP_115811.2	Q5TCX8	4383.66	4135.88	3549.78	3001.18	4259.77	3275.48	0.262751	0.0433301
ATF2 (CRE-BP1)	S94/S112	Cyclic AMP-dependent transcription factor ATF-2	NP_001871	P15336	133.946	184.183	124.458	120.04	159.064	122.249	0.26325	0.0438088
FBPase 2 (FBP2)	Y216	Fructose-1,6-bisphosphatase isoform 2	NP_003828.2	O00757	5989.4	6201.33	4866.12	4486.83	6095.37	4676.48	0.264984	0.0440726
ACK1 (TNK2)	Y284	Activated CDC42 kinase 1	NP_005772	Q07912	10613.5	10282.1	7596.02	8425.83	10447.8	8010.92	0.265584	0.044158
Akt3 (PKBg)	Pan-specific	RAC-gamma serine/threonine-protein kinase	NP_005456.1	Q9Y243	8728.99	8501.4	6880.83	6310.24	8615.2	6595.54	0.267134	0.0444716
MKK4 (MAP2K4, MEK4)	Pan-specific	MAPK/ERK protein-serine kinase 4 (MKK4); Dual specificity mitogen-activated protein kinase kinase 4	NP_003001	P45985	11354.2	10505.3	9143.15	7569.13	10929.8	8356.14	0.268494	0.0447762
BRCA1	S988	Breast cancer type 1 susceptibility protein	NP_009225.1	P38398	597.377	586.709	482.05	423.021	592.043	452.535	0.268713	0.0453524
AurKC (Aurora C, AIK3)	Pan-specific	Aurora Kinase C (serine/threonine-protein kinase 13)	NP_003151	Q9UQB9	5984.65	6011.94	4773.61	4348.16	5998.29	4560.89	0.273958	0.0457521
AML2 (RUNX3)	T231	Runt-related transcription factor 3	NP_001026850.1	Q13761	4577.02	4407.26	3366	3463.37	4492.14	3414.69	0.274243	0.045819
ERBB2IP (Erbin)	Y1104	Protein LAP2	NP_001240626.1	Q96RT1	10073.3	10727.7	7779.85	8001.41	10400.5	7890.63	0.276177	0.0460625
Akt1 (PKBa)	Pan-specific	RAC-alpha serine/threonine-protein kinase	NP_005154	P31749	1999.83	2056.58	1993.03	1074.47	2028.21	1533.75	0.279437	0.0461454
CDK12 (Cdc2L7)	T893	Cell division protein kinase 12; Cell division cycle 2-related protein kinase 7	NP_057591.2	Q9NYV4	7229.8	6993.97	5393.14	5286.65	7111.89	5339.89	0.286562	0.0466222
ASK1 (MAP3K5)	Pan-specific	Apoptosis signal regulating protein-serine kinase 1	NP_005914	Q99683	364.819	324.85	287.207	229.573	344.835	258.39	0.288596	0.0474247
ERK2 (MAPK1)	Y263+S266	Extracellular regulated protein-serine kinase 2 (p42 MAP kinase)	NP_002736	P28482	7664.13	7684.17	5652.48	5803.7	7674.15	5728.09	0.292475	0.0478583
GATAD2B	T120+S122	Transcriptional repressor p66-beta	NP_065750.1	Q8WXI9	8657.91	8858.09	6597.08	6457.72	8758	6527.4	0.293959	0.0484088
PAK1 (PAKa)	Pan-specific	p21-activated kinase 1 (alpha) (Protein-serine/threonine kinase PAK 1)	NP_002567	Q13153	6576.03	6621	4692.45	5139.67	6598.51	4916.06	0.294337	0.0485797
NDR1 (NDR, STK38)	S281+T282	Serine/threonine-protein kinase 38	NP_001292031.1	Q15208	7318.9	7744.7	5882.99	5333.44	7531.8	5608.21	0.294902	0.0489953
FGFR3	Pan-specific	Fibroblast growth factor receptor 3	NP_000133.1	P22607	3951.01	4152.45	2828.95	3196.9	4051.73	3012.92	0.296234	0.0491367
ErbB3 (HER3)	Y1289	ErbB3 (HER3) receptor-tyrosine kinase	NP_001005915.1	P21860	6942.54	6729.65	5016.35	5134.78	6836.09	5075.56	0.297779	0.0493377
DMPK2 (MRCK-g)	Pan-specific	Myotonic dystrophy protein kinase 2; Serine-threonine-protein kinase MRCK gamma	NP_059995.2	Q6DT37	4769.3	4670.86	3418.88	3585.42	4720.08	3502.15	0.298449	0.0496955
LKB1 (STK11)	S31	Serine/threonine-protein kinase 11	NP_000446.1	Q15831	5398.31	5096.87	4080.47	3641.23	5247.59	3860.85	0.30688	0.0498469
AML1 (RUNX1)	T273	Runt-related transcription factor 1	NP_001001890.1	Q01196	5819.66	6615.81	4107.08	5037.02	6217.73	4572.05	0.307444	0.0502756
EEF1A1	Y141	Eukaryotic elongation factor 1-alpha 1	NP_001393.1	P68104	7161.85	8028.92	5801.28	5334.75	7595.39	5568.02	0.310502	0.0505457
Fos	T232	Proto-oncogene c-Fos	NP_005243	P01100	9094.1	8866.46	6224.96	6922.36	8980.28	6573.66	0.31196	0.0506651
CDK8	Pan-specific	Cyclin-dependent protein-serine kinase 8	NP_001252	P49336	4409.27	4257.7	3129.7	3198.45	4333.48	3164.08	0.31451	0.0509135
ANXA2	Y238	Annexin A2	NP_001002857.1	P07355	8063.48	8490.91	5879.44	6124.84	8277.19	6002.14	0.321388	0.0516149
MEF2A	T108	Myocyte-specific enhancer factor 2A	XP_011519883.1	Q02078	9753.4	8912.22	7058.09	6471.85	9332.81	6764.97	0.321778	0.0522767
PKCb (PRKCB1)	T500	Protein-serine kinase C beta 1	NP_002729	P05771	3965.69	3576.32	2062.82	3399.92	3771.01	2731.37	0.322538	0.0525059
c-Jun	S63	Transcription factor AP-1	NP_002219	P05412	628.401	232.657	334.046	288.307	430.529	311.177	0.324654	0.0528267
CUX1 (CUTL1)	S1270	Homeobox protein cut-like 1	NP_001189472.1	P39880	4523.15	4318.06	3087.96	3258.32	4420.61	3173.14	0.331557	0.0529024
ZAP70	Y492+Y493	Zeta-chain (TCR) associated protein-tyrosine kinase, 70 kDa	NP_003168	P43403	10344.1	7939.73	5937.59	7186.56	9141.89	6562.08	0.33156	0.0529259
CaMK2a	T286	Calcium/calmodulin-dependent protein-serine kinase 2 alpha	NP_741960.1	Q9UQM7	7021.37	7713.26	5328.85	5225.31	7367.32	5277.08	0.333681	0.0540717
CDK11A (Cdc2L2; PITSLRE)	T580 (really T583)	Cell division cycle 2-like 2 protein kinase	NP_001300825.1	Q9UQ88	6112.88	5945	4542.34	4093.25	6028.94	4317.79	0.333826	0.0547633
MELK	Pan-specific	Maternal embryonic leucine zipper kinase	NP_001243614.1	Q14680	10627.9	10253.3	7560.91	7369.32	10440.6	7465.12	0.335461	0.0555581
NOLC1	T607+T610	Nucleolar and coiled-body phosphoprotein 1	NP_004732.2	Q14978	6010.36	5216.69	3907.75	4117.71	5613.53	4012.73	0.335707	0.0555817
VEGFR3 (Flt4)	Y1068	Vascular endothelial growth factor receptor 3 ; Vascular endothelial growth factor receptor-protein-tyrosine kinase 3	NP_002011	P35916	6084.3	7924.91	4755.15	5241.11	7004.61	4998.13	0.337505	0.0556582
ERK1 (MAPK3)	Pan-specific	Extracellular regulated protein-serine kinase 1 (p44 MAP kinase)	NP_002737.2	P27361	7800.95	8338.78	5672.1	5842.18	8069.86	5757.14	0.337695	0.056164
EphA2	Y588	Ephrin type-A receptor 2 protein-tyrosine kinase	NP_004422.2	P29317	6016.79	6603	4463.32	4505.25	6309.9	4484.29	0.34154	0.0564863
PLCG2	Y753	1-phosphatidylinositol-4,5-bisphosphate phosphodiesterase gamma-2	NP_002652.2	P16885	593.527	459.164	725.571	22.4249	526.345	373.998	0.341708	0.0571385
YSK4 (MAP3K19)	Pan-specific	SPS1/STE20-related protein kinase YSK4; Mitogen-activated protein kinase kinase kinase 8	NP_079328.3	Q56UN5	5140.47	4091.78	3614.9	2926.81	4616.13	3270.86	0.344504	0.0571754
ANXA1	Y207	Annexin A1	NP_000691.1	P04083	4458.09	5105.51	3606.82	3153.82	4781.8	3380.32	0.346846	0.0583177
MERTK (MER)	Y749+Y753	Tyrosine-protein kinase Mer; Proto-oncogene tyrosine-protein kinase MER	NP_006334.2	Q12866	10288.6	10667.5	7514.05	7291.49	10478	7402.77	0.347427	0.0589346
VEGFR2 (KDR)	Pan-specific	Vascular endothelial growth factor receptor 2 ; Vascular endothelial growth factor receptor-tyrosine kinase 2 (Flk1)	NP_002244	P35968	7097.62	6646.39	6502.26	3190.37	6872.01	4846.32	0.349238	0.0591712
DPYD	S766+T768	Dihydropyrimidine dehydrogenase [NADP(+)]	NP_000101.2	Q12882	10268.9	10399.7	7133.94	7369.15	10334.3	7251.54	0.354257	0.0591799
JAK1	Y1034+Y1035	Janus protein-tyrosine kinase 1	NP_002218	P23458	9459.88	9605.96	6542.18	6788.71	9532.92	6665.45	0.357815	0.0593173
ERK1 (MAPK3)	Y204+T207	Extracellular regulated protein-serine kinase 1 (p44 MAP kinase)	NP_002737.2	P27361	6749.85	6951.23	4977.46	4599.46	6850.54	4788.46	0.358118	0.0595555
MSH6	S14	DNA mismatch repair protein Msh6	NP_000170.1	P52701	7043.46	7368.29	5733.06	4318.5	7205.88	5025.78	0.360316	0.0595826
GATA1	S142	Transcription factor GATA-1	NP_002040.1	P15976	1056.39	894.752	706.541	651.562	975.569	679.051	0.362325	0.0597986
TRRAP	Pan-specific	Transformation/transcription domain-associated protein	NP_001231509.1	Q9Y4A5	8100.2	8481.58	5860.92	5659.41	8290.89	5760.16	0.364191	0.0621949
MKK7 (MEK7, MAP2K7)	Pan-specific	MAPK/ERK protein-serine kinase 7 (MKK7); Dual specificity mitogen-activated protein kinase kinase 7	NP_005034	O14733	10934	10505	7353.03	7541.66	10719.5	7447.35	0.364206	0.0627813
PDGFRa	Pan-specific	Platelet-derived growth factor receptor kinase alpha	NP_006197	P16234	11859	11215.4	8146.2	7856.97	11537.2	8001.59	0.365936	0.0636956
FOXM1	T611	Forkhead box protein M1	NP_001230017.1	Q08050	6845.37	7596.23	4900.8	5019.75	7220.8	4960.28	0.375504	0.0645605
p70S6K (S6Ka, RPS6KB1)	Pan-specific	Ribosomal protein S6 kinase beta-1; Ribosomal protein S6 kinase 1	NP_003152	P23443	6833.24	7019.78	4718.75	4746.72	6926.51	4732.73	0.380854	0.0647402
PLCG2	Y759	1-phosphatidylinositol-4,5-bisphosphate phosphodiesterase gamma-2	NP_002652.2	P16885	5621.02	7229.6	4207.82	4539.91	6425.31	4373.86	0.384598	0.0654687
FASN (FAS)	S207	Fatty acid synthase	NP_004095.4	P49327	4681.22	5036.28	3333.07	3257.11	4858.75	3295.09	0.388348	0.0657838
NFAT1	S217+S221	Nuclear factor of activated T-cells, cytoplasmic 2	NP_775114.1	Q13469	5285.98	6221.19	4112.87	3670.99	5753.58	3891.93	0.390917	0.0661753
CaMK2b	Pan-specific	Calcium/calmodulin-dependent protein-serine kinase 2 beta	NP_001211.3	Q13554	5008.19	5405.32	3977.55	3038.33	5206.76	3507.94	0.39493	0.0665262
EGFR (ErbB1)	Pan-specific	Epidermal growth factor receptor-tyrosine kinase	NP_005219	P00533	11069.4	12898.1	8111.14	8033.18	11983.8	8072.16	0.395135	0.0666461
CD45 (PTPRC; Receptor-type tyrosine-protein phosphatase C)	Y1216		NP_002829.3	P08575	7743.01	8105.51	5778.77	4894.93	7924.26	5336.85	0.395294	0.0671559
eIF2a	Pan-specific	Eukaryotic translation initiation factor 2 alpha	NP_004085	P05198	533.433	384.117	294.263	321.479	458.775	307.871	0.398879	0.0679502
NMDAR1	S896	Glutamate [NMDA] receptor subunit zeta-1	NP_000823	Q05586	4636.14	2116.25	2245.24	2274.55	3376.2	2259.89	0.401431	0.0681277
PKM2	S37	Pyruvate kinase isozymes M1/M2	NP_002645.3	P14618	8040.47	9007.44	4890.65	6514.82	8523.95	5702.73	0.401935	0.0687354
TYK2	Y1054+Y1055	Protein-tyrosine kinase 2 (Jak-related)	NP_003322	P29597	10952.8	9576.94	7170.23	6556.76	10264.9	6863.49	0.40251	0.0687612
SIK2 (QIK)	Pan-specific	Salt-inducible serine/threonine-protein kinase SIK2; Serine-threonine-protein kinase SNF1-like kinase 2	NP_056006.1	Q9H0K1	5242.78	4973.44	3393.2	3434.33	5108.11	3413.77	0.403013	0.0691821
Fused (STK36)	S159	Serine/threonine-protein kinase 36	NP_056505.2	Q9NRP7	2633.32	2830.87	1790.04	1856.55	2732.1	1823.3	0.404422	0.0709575
BLK	Y389	B lymphoid tyrosine kinase	NP_001706.2	P51451	5722.42	5941.99	4146.61	3627.88	5832.21	3887.25	0.405695	0.0715669
AurKB (Aurora B, AIM-1)	Pan-specific	Aurora Kinase B (serine/threonine protein kinase 12)	NP_004208	Q96GD4	8289.78	8691.96	5788.77	5499.43	8490.87	5644.1	0.408381	0.0715741
EphB2	Pan-specific	Ephrin type-B receptor 2 protein-tyrosine kinase	NP_001296122.1	P29323	9954.97	9758.42	6743.9	6328.81	9856.69	6536.35	0.410771	0.0725476
CaMK2a	Y230	Calcium/calmodulin-dependent protein-serine kinase 2 alpha	NP_741960.1	Q9UQM7	10352.8	10818.9	7338.33	6682.92	10585.8	7010.63	0.412088	0.072732
Raf1 (RafC)	Pan-specific	Raf1 proto-oncogene-encoded protein-serine kinase	NP_002871	P04049	3114.26	3294.42	1910.86	2317.05	3204.34	2113.96	0.415944	0.0727464
CaMK2d	Pan-specific	Calcium/calmodulin-dependent protein-serine kinase 2 delta	NP_001212.2	Q13557	8075.66	8306.83	5273.83	5516.21	8191.24	5395.02	0.41759	0.0730493
MERTK (MER)	Y753	Tyrosine-protein kinase Mer; Proto-oncogene tyrosine-protein kinase MER	NP_006334.2	Q12866	6015.78	5420.08	3636.16	3861.09	5717.93	3748.62	0.422217	0.0730627
CTNNB1	S33+S37+T41+S45	Catenin (cadherin-associated protein) beta 1	NP_001091679.1	P35222	9008.7	8809.13	5938.55	5737.3	8908.92	5837.93	0.422677	0.0732912
GSK3a	T19+S21	Glycogen synthase-serine kinase 3 alpha	NP_002084	P49840	7289.27	7106.09	4636.15	4782.57	7197.68	4709.36	0.424207	0.0732999
APC	S2129	Adenomatous polyposis coli protein	NP_000029.2	P25054	9691.38	9787.95	6412.76	6294.28	9739.66	6353.52	0.427198	0.0735248
IDH1	Y391	Isocitrate dehydrogenase [NADP] cytoplasmic	NP_001269315.1	O75874	8272.79	8848.17	5931.07	5228.1	8560.48	5579.59	0.428041	0.0738544
MKK6 (MAP2K6, MEK6)	Pan-specific	MAPK/ERK protein-serine kinase 6 (MKK6); Dual specificity mitogen-activated protein kinase kinase 6	NP_002749.2	P52564	3653.34	3492.52	2594.77	2055.96	3572.93	2325.36	0.42951	0.0740584
HCFC1	S1507	Host cell factor 1	NP_005325.2	P51610	10748.5	12702.9	7606.48	7648.92	11725.7	7627.7	0.429998	0.0746695
Arrestin b	Pan-specific	Arrestin beta 1	NP_004032	P49407	499.86	272.148	268.912	232.76	386.004	250.836	0.431049	0.0763903
COT (MAP3K8, TPL2)	Pan-specific	Osaka thyroid oncogene protein-serine kinase (Tpl2); Mitogen-activated protein kinase kinase kinase 8	NP_005195	P41279	4754.52	4818.85	3083.06	3131.58	4786.69	3107.32	0.432078	0.0767307
Dok3	Y398	Docking protein 3	NP_079148.2	Q7L591	12056.3	11788.6	7588.07	7854.76	11922.5	7721.42	0.434425	0.0773604
ASS1	T174+S180	Argininosuccinate synthase	NP_000041.2	P00966	7239.93	7567.63	4936.15	4635.25	7403.78	4785.7	0.436358	0.0786385
MITF	S414	Microphthalmia-associated transcription factor	NP_937802.1	O75030	8796.2	9045.7	5963.46	5536.64	8920.95	5750.05	0.439194	0.079528
DDR1	Y797	Epithelial discoidin domain-containing receptor 1	NP_001284583.1	Q08345	8337.99	8482.65	5695.61	5136.08	8410.32	5415.85	0.44013	0.0796984
PRKX	Pan-specific	Serine/threonine-protein kinase PRKX	NP_005035.1	P51817	6707.7	6601.66	4228.26	4332.98	6654.68	4280.62	0.441223	0.0798389
Rb	S780	Retinoblastoma-associated protein 1	NP_000312	P06400	697.929	670.614	378.241	499.421	684.272	438.831	0.444241	0.0803184
HSP27 (HSP28; HSPB1)	S82	Heat shock 27 kDa protein beta 1	NP_001531	P04792	1405.16	1090.81	690.896	902.928	1247.98	796.912	0.448542	0.0804052
NMDAR2A (GRIN2A)	Y943	Glutamate [NMDA] receptor subunit epsilon-1	NP_000824.1	Q12879	5946.71	3754.42	3411.12	2776.56	4850.56	3093.84	0.449682	0.0813262
TORC2	S433	CREB-regulated transcription coactivator 2	NP_859066.1	Q53ET0	21416.8	18714.8	13022.7	12571.6	20065.8	12797.1	0.449796	0.0815517
HCA59	Y147	Uncharacterized protein C9orf78	NP_057604.1	Q9NZ63	9510.53	13256.2	7179.77	7324.61	11383.3	7252.19	0.450849	0.0815583
FGFR1	Pan-specific	Fibroblast growth factor receptor-tyrosine kinase 1; Basic fibroblast growth factor receptor 1	NP_075598.2	P11362	6964.21	6923.71	4212.74	4596.62	6943.96	4404.68	0.455204	0.0818137
SIK3 (QSK)	Pan-specific	Salt-inducible serine/threonine-protein kinase SIK3	NP_001268678.1	Q9Y2K2	7544.3	7925.53	4905.15	4858.24	7734.91	4881.69	0.460252	0.0821644
Mnk1	Pan-specific	MAP kinase-interacting protein-serine/threonine kinase 1	NP_001129025.1	Q9BUB5	662.794	429.677	355.648	332.727	546.235	344.188	0.461863	0.0827258
PYK2 (PTK2B)	Y402	Protein tyrosine kinase 2 beta	NP_004094	Q14289	6952.85	7450.51	4207.04	4866.72	7201.68	4536.88	0.462075	0.0835716
Fes	Y713	Fes/Fps protein-tyrosine kinase	NP_001996	P07332	3184.74	3360.49	1892.86	2226.92	3272.62	2059.89	0.462937	0.0839603
FGFR2 (BEK)	Pan-specific	Fibroblast growth factor receptor-tyrosine kinase 2 (BEK)	NP_000132.3	P21802	8625.2	9223.07	5405.01	5760.38	8924.13	5582.69	0.469088	0.0840999
MEKK2 (MAP3K2)	Pan-specific	MAPK/ERK kinase kinase 2; Mitogen-activated protein kinase kinase kinase 2	NP_006600	Q9Y2U5	5032.43	3826.52	2970.54	2568.04	4429.48	2769.29	0.469691	0.0846994
PDGFRa	Y768	Platelet-derived growth factor receptor kinase alpha	NP_006197	P16234	6820.37	6323.73	3516.74	4697.41	6572.05	4107.07	0.470116	0.0847324
CLK1	S337+T338	Dual specificity protein kinase CLK1	NP_004062.2	P49759	4965.8	4397.37	3032.01	2789.42	4681.59	2910.72	0.475238	0.0847656
Hck	Pan-specific	Tyrosine-protein kinase Hck	NP_002101.2	P08631	3884.53	4897.19	3126.8	2321.19	4390.86	2723.99	0.477426	0.0859487
p53 (TP53)	S315	Cellular tumor antigen p53	NP_000537.3	P04637	38.7631	28.1991	21.3509	19.8276	33.4811	20.5892	0.486213	0.0864263
Raf-B (BRaf)	S729	B-Raf proto-oncogene serine-threonine-protein kinase; RafB proto-oncogene-encoded protein-serine kinase	NP_004324	P15056	6699.99	7151.6	4235.84	4221.68	6925.8	4228.76	0.493344	0.0867855
Chk1 (CHEK1)	S345	Checkpoint protein-serine kinase 1	NP_001265	O14757	4155.16	3883.15	2786.56	2096.06	4019.16	2441.31	0.498539	0.0868244
DMPK1 (DMPK)	Pan-specific	Myotonic dystrophy protein kinase	NP_001075032.1	Q09013	4385.24	4542.76	2814.68	2594.01	4464	2704.35	0.501184	0.0872081
RARA	S77	Retinoic acid receptor alpha	NP_000955.1	P10276	10054.5	10550.9	5929.31	6486.29	10302.7	6207.8	0.506599	0.0874107
PAK5 (PAK7)	S602	p21-activated kinase 5; Protein-serine/threonine kinase PAK 7	NP_065074.1	Q9P286	5536.51	5280.43	2935.18	3577.33	5408.47	3256.25	0.507389	0.0877003
CD45 (PTPRC; Receptor-type tyrosine-protein phosphatase C)	Pan-specific	Receptor protein-tyrosine phosphatase CD45	NP_002829.3	P08575	392.337	169.88	311.054	26.7944	281.108	168.924	0.509292	0.0877027
WNK1	Pan-specific	Serine/threonine-protein kinase WNK1	NP_061852.3	Q9H4A3	8689.4	8657.76	5666.59	4727.57	8673.58	5197.08	0.512184	0.0886945
GSK3a	Pan-specific	Glycogen synthase-serine kinase 3 alpha/beta	NP_002084	P49840	1750.47	1770.98	1009.23	1078.11	1760.73	1043.67	0.522986	0.0893144
EIF2AK3 (PERK)	T982	Eukaryotic translation initiation factor 2-alpha kinase 3	NP_004827.4	Q9NZJ5	9404.95	9921.08	5591.57	5820.27	9663.02	5705.92	0.526802	0.0900513
JAK2	Y1007+Y1008	Janus protein-tyrosine kinase 2	NP_004963	O60674	5489.37	5370.72	3680.4	2730.56	5430.04	3205.48	0.527086	0.0902207
Jun (c-Jun)	T91+T93	Jun proto-oncogene-encoded AP1 transcription factor	NP_002219	P05412	783.95	655.427	459.585	381.952	719.688	420.768	0.536735	0.0903766
PCYT1A (CTPCT; CCTA)	T342+S343	CTP: phosphocholine cytidylyltransferase isoform A	NP_001299602.1	P49585	2308.8	2055.4	1331.64	1213.82	2182.1	1272.73	0.539125	0.0903848
EML4	Y226	Echinoderm microtubule-associated protein-like 4	NP_001138548.1	Q9HC35	9491.42	8442.61	4934.7	5505.25	8967.01	5219.98	0.54106	0.0904134
NFKB p65 (Rel A)	S536	NF-kappa-B p65 nuclear transcription factor	NP_003989	Q04206	576.341	1757.07	822.086	534.242	1166.71	678.164	0.54255	0.0908431
MKK4 (MAP2K4, MEK4)	S80	MAPK/ERK protein-serine kinase 4 (MKK4); Dual specificity mitogen-activated protein kinase kinase 4	NP_003001	P45985	10613.5	8664.26	6226.86	4935.37	9638.88	5581.11	0.546417	0.0915516
ESRRA (ERR1)	S19+S22	Steroid hormone receptor ERR1	NP_001269379.1	P11474	6095.42	7598.24	3812.71	4110.93	6846.83	3961.82	0.547083	0.0917156
p38g MAPK (MAPK12, ERK6)	Pan-specific	Mitogen-activated protein-serine kinase p38 gamma; Mitogen-activated protein kinase 12	NP_002960.2	P53778	5772.17	5479.65	2818.21	3656.24	5625.91	3237.22	0.552666	0.0920151
FAK (PTK2)	Pan-specific	Focal adhesion protein-tyrosine kinase	NP_005598	Q05397	590.227	516.261	313.858	322.638	553.244	318.248	0.552968	0.0920153
H2B	S14	Histone H2B	NP_778225	P33778	3592.65	4955.44	2628.83	2270.5	4274.04	2449.66	0.55661	0.0925097
MSK2 (RPS6KA4)	T687	Ribosomal protein S6 kinase alpha-4	NP_003933.1	O75676	11559.2	10266.9	6607.78	5865.34	10913	6236.56	0.559526	0.0925104
JNK1 (MAPK8)	Y185	Jun N-terminus protein-serine kinase (stress-activated protein kinase (SAPK)) 1	NP_002741	P45983	5926.88	5510.75	3466.76	3029.81	5718.81	3248.29	0.565634	0.0927948
CK2a1 (CSNK2A1)	Pan-specific	Casein protein-serine kinase 2 alpha/ alpha prime	NP_001887	P68400	792.405	807.882	440.818	466.944	800.143	453.881	0.566957	0.0940573
ATR	S435+S436	Ataxia telangiectasia and Rad3 related protein-serine kinase	NP_001175.2	Q13535	10163.5	11480.8	6075.49	6201.87	10822.1	6138.68	0.566985	0.0956603
RSK1 (RPS6KA1, p90RSK)	S380	Ribosomal S6 protein-serine kinase 1; Ribosomal protein S6 kinase alpha 2	NP_002944	Q15418	827.244	1114.67	686.341	411.445	970.955	548.893	0.570377	0.0958162
ATM	S1981	Ataxia telangiectasia mutated protein-serine kinase	NP_000042	Q13315	7028.66	6899.28	4380.85	3486.35	6963.97	3933.6	0.571195	0.0961328
Tau	S396	Microtubule-associated protein tau	NP_005901	P10636†	506.4	535.691	291.735	289.405	521.045	290.57	0.583993	0.0965308
Tau	S721	Microtubule-associated protein tau	NP_005901	P10636†	363.483	447	203.526	237.515	405.241	220.521	0.608492	0.0973963
PDGFRa	S847+Y849	Platelet-derived growth factor receptor kinase alpha	NP_006197	P16234	8309.08	8817.44	4323.84	4975.23	8563.26	4649.54	0.610713	0.0977727
Connexin 43	S368	Gap junction alpha-1 protein	NP_000156.1	P17302	1604.13	1784.49	987.005	844.8	1694.31	915.902	0.615121	0.0980729
mTOR (FRAP)	Pan-specific	Mammalian target of rapamycin (FRAP); FKBP12-rapamycin complex-associated protein	NP_004949	P42345	5535.37	5446.97	3135.99	2755.34	5491.17	2945.66	0.622807	0.0983438
Connexin 43	Pan-specific	Gap junction alpha-1 protein	NP_000156.1	P17302	660.568	629.518	379.477	309.957	645.043	344.717	0.626593	0.09854
AurKA (Aurora A, AIK, STK15)	Pan-specific	Aurora Kinase A (serine/threonine protein kinase 6)	NP_940835	O14965	7247.18	7822.22	4045.36	3958.04	7534.7	4001.7	0.6328	0.098579
ERK2 (MAPK1)	Pan-specific	Extracellular regulated protein-serine kinase 2 (p42 MAP kinase)	NP_002736	P28482	7194.97	7861.44	3893.34	4046.89	7528.2	3970.11	0.639861	0.0990882
Fgr	Y412	Gardner-Rasheed feline sarcoma viral (v-fgr) oncogene	NP_001036194.1	P09769	4645.89	5688.49	2547.09	2880.65	5167.19	2713.87	0.643954	0.0994016
SRPK1	S222	Serine/arginine-rich protein-specific kinase 1; SRPK1a protein kinase	NP_003128.3	Q96SB4	4935.83	5397.35	2668.12	2745.91	5166.59	2707.01	0.646367	0.100223
VEGFR3 (Flt4)	Pan-specific	Vascular endothelial growth factor receptor 3 ; Vascular endothelial growth factor receptor-protein-tyrosine kinase 3	NP_002011	P35916	8113.93	8795.47	6300.93	2532.08	8454.7	4416.51	0.649374	0.100855
PRKACB (PKA)	S338	cAMP-dependent protein-serine kinase catalytic subunit beta	NP_002722	P22694	1840.82	1965.76	755.385	1230.3	1903.29	992.842	0.650768	0.10202
DNAPK (PRKDC)	T2609	DNA-dependent protein kinase catalytic subunit	NP_008835	P78527	5506.25	4942.01	2726.34	2705.51	5224.13	2715.93	0.654156	0.102751
Abl (Abl1)	Pan-specific	Abelson murine leukemia viral oncogene homologue 1	NP_005148	P00519	9573.21	6994.38	3930.16	4661.98	8283.79	4296.07	0.6566	0.103591
CDK10 (PISSLRE)	Pan-specific	Cyclin-dependent protein-serine kinase 10 [PISSLRE]	NP_443714.3	Q15131	4376.14	3962.13	2402.59	1896.99	4169.14	2149.79	0.662339	0.104008
BARK1 (GRK2, ADRBK1)	Y356	Beta-adrenergic receptor kinase 1	NP_001610	P25098	6372.47	6850.85	3511.51	3305.25	6611.66	3408.38	0.662598	0.104209
HRAS	Pan-specific	GTPase HRas	NP_001123914.1	P01112	5481.12	5512.3	3047.85	2581.57	5496.71	2814.71	0.66929	0.104294
MOK (RAGE)	Pan-specific	MAPK-MAK-MRK overlapping kinase; MOK protein kinase	NP_055041.1	Q9UQ07	420.133	409.794	224.572	198.116	414.963	211.344	0.674704	0.104749
Ets-1	S282	Protein C-ets-1	NP_001137292.1	P14921	8019.54	10376.5	4569.34	4778.53	9198.01	4673.94	0.676985	0.10573
EGFR (ErbB1)	Y998	Epidermal growth factor receptor-tyrosine kinase	NP_005219	P00533	8824.87	8290.9	4454.4	4180.8	8557.89	4317.6	0.684154	0.106098
Akt1 (PKBa)	Y326	RAC-alpha serine/threonine-protein kinase	NP_005154	P31749	4437.22	4955.69	2396.92	2319.48	4696.46	2358.2	0.688911	0.107137
YAP1	S127	Yorkie homologue	NP_001123617.1	P46937	11731.5	11080.5	6607.31	4823.59	11406	5715.45	0.690968	0.107498
Wee1	Pan-specific	Wee1 protein-tyrosine kinase	NP_003381	P30291	6987.36	6677.99	3542.04	3268.63	6832.67	3405.34	0.696372	0.108169
Ros	Pan-specific	Orosomucoid 1 receptor-tyrosine kinase; Proto-oncogene tyrosine-protein kinase ROS1	NP_002935	P08922	6179.78	5087.67	2667.27	2937.94	5633.73	2802.61	0.698221	0.109422
Met	Pan-specific	Hepatocyte growth factor (HGF) receptor-tyrosine kinase	NP_000236.2	P08581	12594.2	13894.7	6469.18	6565.96	13244.5	6517.57	0.709078	0.109875
Bcr	Y177	Breakpoint cluster region protein	NP_004318.3	P11274	6812.45	8300.37	4115.78	3318.18	7556.41	3716.98	0.709484	0.109892
PFN1	Y129	Profilin 1	NP_005013.1	P07737	3155.61	5052.5	1554.13	2464.76	4104.06	2009.44	0.714118	0.11044
DNAPK (PRKDC)	Pan-specific	DNA-dependent protein kinase catalytic subunit	NP_008835	P78527	6968.55	7940.87	3633.78	3625.27	7454.71	3629.52	0.719745	0.110692
ErbB3 (HER3)	Y1307	ErbB3 (HER3) receptor-tyrosine kinase	NP_001005915.1	P21860	8206.08	8012.21	4124.83	3499.93	8109.14	3812.38	0.754739	0.110894
ITK	Pan-specific	Tyrosine-protein kinase ITK/TSK	NP_005537.3	Q08881	5287.97	5167.39	2865.34	1999.96	5227.68	2432.65	0.764987	0.112357
p70S6K (S6Ka, RPS6KB1)	T421+S424	Ribosomal protein S6 kinase beta-1; Ribosomal protein S6 kinase 1	NP_003152	P23443	1417.8	772.044	533.121	478.748	1094.92	505.934	0.77203	0.112787
Abl (Abl1)	Pan-specific	Abelson murine leukemia viral oncogene homologue 1	NP_005148	P00519	8037.16	7613.95	3727.1	3472.07	7825.56	3599.59	0.776576	0.113035
Bcr	Y177	Breakpoint cluster region protein	NP_004318.3	P11274	534.963	587.886	284.984	228.861	561.425	256.922	0.781704	0.113708
p70S6K (S6Ka, RPS6KB1)	S424	Ribosomal protein S6 kinase beta-1; Ribosomal protein S6 kinase 1	NP_003152	P23443	2009.84	1963.05	837.651	968.952	1986.44	903.302	0.788045	0.114083
TTK	T676	Dual specificity protein kinase TTK	NP_003309.2	P33981	6521.3	6015.47	3280.75	2417.13	6268.39	2848.94	0.788572	0.115032
FOXO3 (FKHRL1)	T32	Forkhead box protein O3	NP_001446.1	O43524	9112.97	9644.37	4175.39	4310.74	9378.67	4243.07	0.793152	0.115056
EGFR (ErbB1)	Y1069	Epidermal growth factor receptor-tyrosine kinase	NP_005219	P00533	6975.02	6793.7	3214.97	2970.33	6884.36	3092.65	0.800223	0.115586
PDGFRb	Pan-specific	Platelet-derived growth factor receptor kinase beta	NP_032835	P09619	8990.63	9635.29	3678.84	4568.4	9312.96	4123.62	0.814676	0.1176
JNK2 (MAPK9)	Pan-specific	Jun N-terminus protein-serine kinase (stress-activated protein kinase (SAPK)) 2	NP_002744	P45984	6580.92	6519.4	2602.41	3125.98	6550.16	2864.2	0.8272	0.118301
ACS1 (ACSL1)	Y567	Long-chain-fatty-acid--CoA ligase 1	NP_001273637.1	P33121	10446.1	9155.87	5115.18	3436.42	9800.98	4275.8	0.829512	0.118428
p38b MAPK (MAPK11)	Pan-specific	Mitogen-activated protein-serine kinase p38 beta; Mitogen-activated protein kinase 11	NP_002742.3	Q15759	7428.29	8384.01	3354.97	3483.95	7906.15	3419.46	0.838158	0.118651
MKK3 (MAP2K3, MEK3)	Y230	MAPK/ERK protein-serine kinase 3 beta isoform (MKK3 beta); Dual specificity mitogen-activated protein kinase kinase 3	NP_002747	P46734	11235.4	10380.4	4680.22	4591.72	10807.9	4635.97	0.846437	0.119502
mTOR (FRAP)	S2478+S2481	Mammalian target of rapamycin (FRAP); FKBP12-rapamycin complex-associated protein	NP_004949	P42345	3771.76	3480.16	1621.28	1479.19	3625.96	1550.24	0.84971	0.119913
p38d MAPK (MAPK13)	T180+Y182	Mitogen-activated protein-serine kinase p38 delta; Mitogen-activated protein kinase 13	NP_002745	O15264	7152.3	7267.47	2683.94	3470.1	7209.89	3077.02	0.851492	0.120491
PKG2 (PRKG2)	Pan-specific	cGMP-dependent protein kinase 2	NP_006250.1	Q13237	104.363	64.2187	42.9916	28.6593	84.2906	35.8255	0.855612	0.122068
ACO1	S806	Cytoplasmic aconitate hydratase	NP_001265281.1	P21399	7919.55	7521.45	3438.11	3097.71	7720.5	3267.91	0.859728	0.122779
Vav	Y174	Vav 1 guanine nucleotide exchange factor	NP_005419.2	P15498	5502.54	5249.88	2366.41	2177.71	5376.21	2272.06	0.861298	0.123076
DYRK2	Pan-specific	Dual specificity tyrosine-phosphorylation-regulated kinase 2	NP_006473.2	Q92630	3342.05	3635.03	1529.51	1389.4	3488.54	1459.45	0.871422	0.123439
STAT3	S727	Signal transducer and activator of transcription 3	NP_003141	P40763	1845.5	1634.53	1025.61	419.929	1740.02	722.77	0.878558	0.123844
Cbl	Pan-specific	E3 ubiquitin-protein ligase CBL	NP_005179.2	P22681	2527.77	3323.75	1264.14	1148.03	2925.76	1206.08	0.886176	0.123934
ENO2	Y25	Gamma-enolase	NP_001966.1	P09104	7154.75	7261.21	2875.48	3014.55	7207.98	2945.02	0.895073	0.124412
JAK2	Y1007+Y1008	Janus protein-tyrosine kinase 2	NP_004963	O60674	3108.63	3612.43	1468.63	1232.77	3360.53	1350.7	0.911473	0.126097
SHIP2 (INPPL1)	Pan-specific	Phosphatidylinositol-3,4,5-trisphosphate 5-phosphatase 2	NP_001558.3	O15357	8395.93	7271.42	3643.35	2636	7833.67	3139.67	0.914314	0.126354
WNK2	Pan-specific	Serine/threonine-protein kinase WNK2	NP_001269323.1	Q9Y3S1	5260.37	5978.97	2050.13	2430.82	5619.67	2240.48	0.919584	0.126543
TrkB (NTRK2)	Y702	BNDF/NT3/4/5 receptor- tyrosine kinase	NP_006171	Q16620	233.292	162.231	115.457	41.3512	197.761	78.4043	0.925183	0.126579
EGFR (ErbB1)	Pan-specific	Epidermal growth factor receptor-tyrosine kinase	NP_005219	P00533	11624	12125.4	4553.15	4788.23	11874.7	4670.69	0.933106	0.126719
AurKC (Aurora C, AIK3)	Pan-specific	Aurora Kinase C (serine/threonine-protein kinase 13)	NP_003151	Q9UQB9	5148.54	5430.45	2249.66	1899.94	5289.49	2074.8	0.935859	0.12796
GYS1	S641+S645	Glycogen [starch] synthase, muscle	NP_001155059.1	P13807	9953.79	9682.99	3800.57	3899.42	9818.39	3850	0.936185	0.128314
MKK3 (MAP2K3, MEK3)	Pan-specific	MAPK/ERK protein-serine kinase 3 beta isoform (MKK3 beta); Dual specificity mitogen-activated protein kinase kinase 3	NP_002747	P46734	13903.8	12299.5	5146.85	5120.12	13101.7	5133.49	0.936953	0.128471
LOK	T952	Lymphocyte-oriented protein-serine kinase; Serine-threonine-protein kinase 10	NP_005981.3	O94804	6905.63	6768.23	2594.61	2742.92	6836.93	2668.77	0.940723	0.129024
B23 (NPM)	T234/237	B23 (nucleophosmin, numatrin, nucleolar protein NO38)	NP_002511	P06748	60.123	63.8762	27.6547	20.5522	61.9996	24.1034	0.944774	0.129537
Jun (c-Jun)	S243	Jun proto-oncogene-encoded AP1 transcription factor	NP_002219	P05412	12422.2	11471.9	4645.66	4589.13	11947.1	4617.39	0.950654	0.129741
ErbB2 (HER2, Neu)	Y877	ErbB2 (Neu) receptor-tyrosine kinase	NP_004439	P04626	6734.93	6348.45	2400.02	2595.64	6541.69	2497.83	0.962772	0.129926
CTNNB1	Pan-specific	Catenin (cadherin-associated protein) beta 1	NP_001895	P35222	806.651	713.052	266.682	312.822	759.852	289.752	0.964099	0.131684
PKCt (PRKCQ)	Pan-specific	Protein-serine kinase C theta	NP_006248	Q04759	437.072	632.185	110.647	296.192	534.629	203.419	0.966302	0.132518
GTF2F1	S385+T389	General transcription factor IIF subunit 1	NP_002087.2	P35269	12701.1	12678.6	5153.05	4467.76	12689.8	4810.41	0.97002	0.132708
BRCA1	S1423	Breast cancer type 1 susceptibility protein	NP_009225.1	P38398	59.5272	65.3211	28.5885	18.713	62.4241	23.6507	0.970559	0.132995
CTNNB1	Y654	Catenin (cadherin-associated protein) beta 1	NP_001091679.1	P35222	10043.8	10289.4	3856.8	3804.46	10166.6	3830.63	0.976078	0.13304
VEGFR1 (Flt1)	Y1053	Vascular endothelial growth factor receptor 1	NP_001153392.1	P17948	9645.03	9701.77	3525.71	3649.71	9673.4	3587.71	0.991866	0.133216
eIF4E	S209	Eukaryotic translation initiation factor 4 (mRNA cap binding protein)	NP_001959	P06730	306.188	270.496	35.7726	176.805	288.342	106.289	0.997986	0.137023
AMPKa2 (PRKAA2)	Pan-specific	5'-AMP-activated protein kinase catalytic subunit alpha-2	NP_006243.2	P54646	8349.39	6819.41	2762.7	2798.29	7584.4	2780.49	1.00346	0.137336
GSK3a	Y279	Glycogen synthase-serine kinase 3 alpha	NP_002084	P49840	1044.63	1076.3	388.179	387.218	1060.46	387.699	1.00623	0.137636
STAT3	Y705	Signal transducer and activator of transcription 3	NP_003141	P40763	8749.72	10615.5	3570.85	3466.5	9682.62	3518.67	1.01225	0.137976
MDM2	Pan-specific	E3 ubiquitin-protein ligase double minute 2 protein	XP_005268929.1	Q00987	2407.59	1748	723.429	782.392	2077.8	752.911	1.01512	0.139135
IGF1R	Y1161+T1163	Insulin-like growth factor 1 receptor protein-tyrosine kinase	NP_000866	P08069	8802.88	9422.36	3939.38	2621.25	9112.62	3280.32	1.02172	0.139607
Met	T1241	Hepatocyte growth factor (HGF) receptor-tyrosine kinase	NP_000236.2	P08581	9229.56	9226.2	3474.02	3107.92	9227.88	3290.97	1.03105	0.140245
H3F3A	S28	Histone H3	NP_003521	P84243	1299.94	955.799	449.552	347.282	1127.87	398.417	1.04059	0.141304
HRI (HCR; EIF2AK1)	Pan-specific	Eukaryotic translation initiation factor 2-alpha kinase 1	NP_055228.2	Q9BQI3	1142.72	1285.97	450.251	397.833	1214.34	424.042	1.05213	0.142142
Cbl	Y700	E3 ubiquitin-protein ligase CBL	NP_005179.2	P22681	390.995	534.207	183.588	135.018	462.601	159.303	1.06606	0.143232
CSF1R (Fms)	Y809	Macrophage colony-stimulating factor 1 receptor	NP_005202.2	P07333	6814.54	6444.93	2327.01	2188.27	6629.74	2257.64	1.07725	0.145076
VEGFR2 (KDR)	Y1059	Vascular endothelial growth factor receptor 3 ; Vascular endothelial growth factor receptor-protein-tyrosine kinase 3	NP_002244	P35968	4708.01	5081.95	1496.06	1833.86	4894.98	1664.96	1.07841	0.145297
MELK	Y438	Maternal embryonic leucine zipper kinase	NP_001243614.1	Q14680	7646.38	6090.27	2604.23	1981.8	6868.33	2293.02	1.09705	0.146229
Frk	Pan-specific	Fyn-related kinase; Tyrosine-protein kinase FRK	NP_002022.1	P42685	5170.58	7028.39	1932.33	2074.29	6099.49	2003.31	1.1134	0.148335
FGFR4	Pan-specific	Fibroblast growth factor receptor 4	NP_002002.3	P22455	7055.27	7371.82	2325.06	2376.17	7213.55	2350.61	1.12128	0.148419
Chk2 (CHEK2)	Pan-specific	Checkpoint protein-serine kinase 2	NP_009125	O96017	829.231	769.026	284.365	230.747	799.128	257.556	1.13228	0.148444
TH (TY3H)	S19	Tyrosine 3-monooxygenase	NP_954986	P07101	9295.1	7847.57	2665.36	2789.03	8571.33	2727.19	1.14515	0.14914
PXN	Pan-specific	Paxillin 1	NP_002850	P49023	73.88	64.0046	18.9069	24.2938	68.9423	21.6004	1.16056	0.149407
PCYT1A (CTPCT; CCTA)	Y359+S362	CTP: phosphocholine cytidylyltransferase isoform A	NP_001299602.1	P49585	3311.41	3333.05	954.511	1118.36	3322.23	1036.44	1.16485	0.150438
CTNNB1	Pan-specific	Catenin (cadherin-associated protein) beta 1	NP_001895	P35222	5498.12	5387.27	1332.75	2058.21	5442.69	1695.48	1.16631	0.152328
IKKa (IkBKA)	T23	Inhibitor of NF-kappa-B protein-serine kinase alpha (CHUK)	NP_001269	O15111	5415.89	7048.71	1921.84	1947.36	6232.3	1934.6	1.16985	0.15347
CK2a1 (CSNK2A1)	T360/S362	Casein protein-serine kinase 2 alpha/ alpha prime	NP_001887	P68400	3563.22	3852.64	1165.16	1099.45	3707.93	1132.31	1.18622	0.154529
InsR (IR)	Pan-specific	Insulin receptor	NP_000199.2	P06213	3943.48	3715.97	1229.07	1097.32	3829.73	1163.19	1.19162	0.154599
JAK1	Y1022	Janus protein-tyrosine kinase 1	NP_002218	P23458	3148.39	2882.13	966.143	853.069	3015.26	909.606	1.19843	0.154642
Btk	Y223+Y225	Bruton's agammaglobulinemia tyrosine kinase	NP_000052	Q06187	3697.17	3999.6	1277.69	1002.43	3848.39	1140.06	1.21657	0.155974
Fer (TYK3)	Y402	Fer (fps/fes related) protein-tyrosine kinase	NP_005237.2	P16591	8366.98	8875.38	2621.34	2437.33	8621.18	2529.33	1.22627	0.156433
ALK	Pan-specific	Anaplastic lymphoma receptor-tyrosine kinase	NP_004295.2	Q9UM73	9020.45	8683.49	2706.51	2479.51	8851.97	2593.01	1.22782	0.156538
Met	T1355+Y1356	Hepatocyte growth factor (HGF) receptor-tyrosine kinase	NP_000236.2	P08581	9197.4	8673.86	2990.79	2209.11	8935.63	2599.95	1.23455	0.156995
TYK2	Y292	Protein-tyrosine kinase 2 (Jak-related)	NP_003322	P29597	8904.99	4942.01	2613.97	1407.46	6923.5	2010.72	1.23643	0.157006
PDK1 (PDPK1)	Pan-specific	3-phosphoinositide-dependent protein-serine kinase 1	NP_002604.1	O15530	10151.9	9666.28	2770.35	2951.8	9909.08	2861.07	1.24226	0.157805
ATR	Pan-specific	Ataxia telangiectasia and Rad3 related protein-serine kinase	NP_001175.2	Q13535	5791.25	6723.08	1936.36	1676.23	6257.17	1806.3	1.24245	0.158485
Akt1 (PKBa)	Pan-specific	RAC-alpha serine/threonine-protein kinase	NP_005154	P31749	5644.12	5490.04	1748.3	1463.66	5567.08	1605.98	1.24314	0.161249
CAD	S1859	Aspartate carbamoyltransferase	NP_001293008.1	P27708	7745.31	7556.91	2266.99	2097.27	7651.11	2182.13	1.25455	0.161744
Rb	T821+T826	Retinoblastoma-associated protein 1	NP_000312	P06400	921.288	1495.93	390.104	297.475	1208.61	343.79	1.25719	0.161834
ERa (ESR1)	S104	Estrogen receptor	NP_000116.2	P03372	5087.55	6000.77	1728.95	1375.13	5544.16	1552.04	1.27318	0.165587
RSK1 (RPS6KA1, p90RSK)	S352	Ribosomal S6 protein-serine kinase 1; Ribosomal protein S6 kinase alpha 2	NP_002944	Q15418	5360.34	4625.84	1033.48	1752.4	4993.09	1392.94	1.27664	0.167406
PKR1 (PRKR; EIF2AK2)	T446	Double-stranded RNA-dependent protein-serine kinase; Interferon-induced, double-stranded RNA-activated protein kinase	NP_002750	P19525	10488	9910.68	2767.74	2835.75	10199.3	2801.74	1.29208	0.167483
Chk1 (CHEK1)	Pan-specific	Checkpoint protein-serine kinase 1	NP_001265	O14757	4743.58	4365.75	1331.78	1081.77	4554.67	1206.77	1.3282	0.1676
Abl2 (Arg)	Y439	Abelson murine leukemia viral oncogene homologue 2	NP_009298.1	P42684	9591.74	7863.89	2437.34	2108.66	8727.81	2273	1.34542	0.167684
MEKK1 (MAP3K1)	Pan-specific	MAPK/ERK kinase kinase 1; Mitogen-activated protein kinase kinase kinase 1 [Fragment]	XP_042066	Q13233	3765.86	3210.1	1103.13	708.722	3487.98	905.927	1.34812	0.167922
ALK	Pan-specific	Anaplastic lymphoma receptor-tyrosine kinase	NP_004295.2	Q9UM73	7104.65	7117.66	1993.43	1675.84	7111.15	1834.63	1.35482	0.168273
NuaK1 (ARK5)/Nuak2	Pan-specific	NUAK family SNF1-like kinase 1/2	NP_055655.1	O60285	6499.55	3730.41	2315.81	304.541	5114.98	1310.17	1.36201	0.168563
CDK7	Pan-specific	Cyclin-dependent protein-serine kinase 7	NP_001790	P50613	5419.33	5445.19	1346.57	1300.36	5432.26	1323.46	1.4121	0.16889
PU.1	S146	Transcription factor PU.1	NP_003111.2	P17947	7078.28	7198.81	1650.82	1779.12	7138.55	1714.97	1.42611	0.169178
p70S6K (S6Ka, RPS6KB1)	Pan-specific	Ribosomal protein S6 kinase beta-1; Ribosomal protein S6 kinase 1	NP_003152	P23443	9047.79	9069.63	2137.87	2202.76	9058.71	2170.31	1.42886	0.170522
CaMK4 (CaMPK4)	Pan-specific	Calcium/calmodulin-dependent protein-serine kinase 4	NP_001735	Q16566	8824.56	9659.42	1971.55	2380.94	9241.99	2176.25	1.44616	0.171452
NFKB p65 (Rel A)	Pan-specific	NF-kappa-B p65 nuclear transcription factor	NP_003989	Q04206	5834.12	6395.76	1248.98	1623.09	6114.94	1436.03	1.44885	0.171956
JNK1 (MAPK8)	Pan-specific	Jun N-terminus protein-serine kinase 2 (Stress-activated protein kinase-alpha)	NP_002741	P45984	1990.68	2112.47	548.065	402.454	2051.58	475.26	1.4625	0.172082
RSK2 (RPS6KA3)	Pan-specific	Ribosomal S6 protein-serine kinase 2; Ribosomal protein S6 kinase alpha-3	NP_004577.1	P51812	3247.37	746.803	547.99	371.958	1997.09	459.974	1.46827	0.173341
Gab1	Y627	GRB2-associated-binding protein 1	NP_002030.2	Q13480	803.832	1092.04	182.557	242.609	947.936	212.583	1.49496	0.173751
IkBa	S32	Inhibitor of NF-kappa-B alpha (MAD3)	NP_065390	P25963	1481.8	1429.52	282.668	367.029	1455.66	324.849	1.49986	0.174451
RSK1 (RPS6KA1, p90RSK)	Pan-specific	Ribosomal S6 protein-serine kinase 1; Ribosomal protein S6 kinase alpha 2	NP_002944	Q15418	5890.65	5962.63	1368.87	1226.46	5926.64	1297.66	1.51889	0.174809
MCM2	S40+S41	DNA replication licensing factor MCM2	NP_004517.2	P49736	10477.9	8443.73	1977.82	2115.37	9460.82	2046.59	1.53098	0.181997
p38a MAPK (MAPK14)	Pan-specific	Mitogen-activated protein-serine kinase p38 alpha; Mitogen-activated protein kinase 14	NP_001306	Q16539	5339.56	5161.1	1170.33	1086.37	5250.33	1128.35	1.53754	0.182745
eIF4E	Pan-specific	Eukaryotic translation initiation factor 4 (mRNA cap binding protein)	NP_001959	P06730	7410.88	7031.88	1147.19	1947.36	7221.38	1547.27	1.54055	0.183081
SRPK2	Y319	Serine/arginine-rich protein-specific kinase 2; Serine kinase SRPK2	NP_001265202.1	P78362	5473.48	6916.87	1226.26	1419.31	6195.18	1322.79	1.54403	0.183305
Plk4 (SAK; STK18)	Pan-specific	Polo-like kinase-serine 4 (SAK)	NP_001177728.1	O00444	5009.06	5835.15	1098.53	1214.49	5422.11	1156.51	1.54508	0.184949
MLK3 (MAP3K11)	S281	Mixed-lineage protein-serine kinase 3; Mitogen-activated protein kinase kinase kinase 11	NP_002410.1	Q16584	4137.32	3360.29	805.982	769.868	3748.81	787.925	1.55979	0.185598
PKD1 (PRKCM, PKCm, PRKD1)	Pan-specific	Protein-serine kinase C mu (Protein kinase D)	NP_002733	Q15139	4079.11	3896.22	772.105	786.584	3987.66	779.345	1.63251	0.18611
MAPKAPK2 (RPS6KC1)	T334	Mitogen-activated protein kinase-activated protein kinase 2	NP_116584	P49137	6933.01	6992.47	1311.93	1385.66	6962.74	1348.79	1.64136	0.186448
GRK2	Pan-specific	G protein-coupled receptor-serine kinase 2	NP_001610	P25098	3678.06	3995.77	739.157	736.812	3836.91	737.985	1.6485	0.188657
CaMK1d	Pan-specific	Calcium/calmodulin-dependent protein-serine kinase 1 delta	NP_003647	Q8IU85	3010.48	3119.29	587.92	576.06	3064.89	581.99	1.66131	0.189599
Shc1 (Shc)	Y349+Y350	SH2 domain-containing transforming protein 1	NP_003020	P29353	7570	7913.45	2480.18	458.222	7741.73	1469.2	1.66191	0.190821
LMR2 (LMTK2, KPI-2)	Pan-specific	Protein-serine/threonine kinase LMTK2	NP_055731.2	Q8IWU2	2630.37	2449.5	450.636	504.268	2539.94	477.452	1.67143	0.191402
p70S6K (S6Ka, RPS6KB1)	S410	Ribosomal protein S6 kinase beta-1; Ribosomal protein S6 kinase 1	NP_003152	P23443	2702.77	2574.69	447.064	525.879	2638.73	486.471	1.69087	0.193688
Rb	T821	Retinoblastoma-associated protein 1	NP_000312	P06400	7493.2	8243.61	1308.22	1587.01	7868.4	1447.62	1.69294	0.195091
ASK1 (MAP3K5)	Pan-specific	Apoptosis signal regulating protein-serine kinase 1	NP_005914	Q99683	9694.41	9609.69	1722.57	1812.54	9652.05	1767.56	1.69757	0.195152
ERK3 (MAPK6)	Pan-specific	Extracellular regulated protein-serine kinase 3	NP_002739	Q16659	7238.3	7521.77	1309.76	1371.17	7380.04	1340.47	1.70576	0.195609
STAT5	Y694	Signal transducer and activator of transcription 5	NP_003143	P42229	11935.7	13343.1	2116.22	2455.32	12639.4	2285.77	1.71012	0.196614
MARK3	Pan-specific	MAP/microtubule affinity-regulating protein-serine kinase 3	NP_001122390.2	P27448	6147.73	8586.21	1379.79	1281.45	7366.97	1330.62	1.71136	0.197401
PAK5 (PAK7)	Pan-specific	p21-activated kinase 5; Protein-serine/threonine kinase PAK 7	NP_065074.1	Q9P286	3127.09	3107.47	383.67	740.891	3117.28	562.281	1.71272	0.203333
RPS6	S236	40S Ribosomal S6	NP_001001	P62753	4343.69	2819.85	585.057	706.266	3581.77	645.661	1.71334	0.206037
p53 (TP53)	S33	Cellular tumor antigen p53	NP_000537.3	P04637	3567.64	2896.68	404.881	753.451	3232.16	579.166	1.71932	0.209431
IKKb (IkBKB)	Pan-specific	Inhibitor of nuclear factor kappa B kinase beta subunit	NP_001547.1	O14920	5433.96	4911.14	778.63	1073.59	5172.55	926.111	1.72013	0.21155
VIM	Pan-specific	Vimentin	NP_003371	P08670	3917.84	3953.94	768.444	623.762	3935.89	696.103	1.73239	0.215714
ERK1 (MAPK3)	T202+Y204	Extracellular regulated protein-serine kinase 1 (p44 MAP kinase)	NP_002737.2	P27361	4434.04	6246.55	971.959	913.846	5340.3	942.903	1.73407	0.216711
YSK1 (STK25, SOK1)	Pan-specific	Protein-serine/threonine kinase 25	NP_006365.2	O00506	9766.82	9744.38	2242.6	1134.62	9755.6	1688.61	1.75393	0.218068
PLCG1	Y771	1-phosphatidylinositol-4,5-bisphosphate phosphodiesterase gamma-2	NP_877963.1	P19174	6129.25	6900.04	1060.12	1178.58	6514.65	1119.35	1.76131	0.219524
PKCz (PRKCZ)	T410	Protein-serine kinase C zeta	NP_002735	Q05513	6232.96	6598.33	1507.68	690.132	6415.64	1098.91	1.76442	0.226484
Syk	Y525+Y526	Spleen protein-tyrosine kinase	NP_003168	P43405	2089.26	2458.29	201.699	570.681	2273.77	386.19	1.77287	0.229141
Tau	T522	Microtubule-associated protein tau	NP_005901	P10636†	3958.78	4544.11	559.791	883.167	4251.45	721.479	1.77371	0.229501
MyoD	S200	Myoblast determination protein 1	NP_002469.2	P15172	4883.48	5182.29	717.053	984.769	5032.89	850.911	1.77744	0.230062
Yes	Pan-specific	Yamaguchi sarcoma proto-oncogene-encoded tyrosine kinase	NP_005424	P07947	9615.3	8002.11	2230.67	728.437	8808.71	1479.55	1.784	0.233218
CaMKK1 (CaMKK)	S74	Calcium/calmodulin-dependent protein-serine kinase kinase	NP_006540	Q8N5S9	5487.38	5435.28	919.91	869.481	5461.33	894.696	1.80896	0.234324
STAT4	Pan-specific	Signal transducer and activator of transcription 4	NP_003142.1	Q14765	7491.77	8179.93	1305.31	1240.71	7835.85	1273.01	1.81732	0.235848
Pim1	Pan-specific	Proto-oncogene serine/threonine-protein kinase Pim-1	NP_001230115.1	P11309	3475.46	3716.51	561.905	575.507	3595.99	568.706	1.84421	0.236587
Src	Y418	Src oncogene-encoded protein-tyrosine kinase	NP_005408	P12931	10586.5	12075.8	1554.06	1973.34	11331.2	1763.7	1.86015	0.237698
PRKACA (PKA)	Pan-specific	cAMP-dependent protein kinase catalytic subunit alpha	NP_002721	P17612	5215.65	5567.66	992.842	636.855	5391.66	814.849	1.88961	0.244042
GSK3b	S9	Glycogen synthase-serine kinase 3 beta	NP_002084	P49841	7153.62	7635.87	1183.76	992.138	7394.74	1087.95	1.91647	0.25479
Lyn	Pan-specific	Yes-related protein-tyrosine kinase	NP_002341	P07948	6500.15	6288.09	703.208	1138.11	6394.12	920.658	1.93805	0.257194
Lck	Y394	Lymphocyte-specific protein-tyrosine kinase; Proto-oncogene tyrosine-protein kinase LCK	NP_005347	P06239	3662.85	3707.66	588.789	398.716	3685.25	493.752	2.01006	0.257354
PKCt (PRKCQ)	S676	Protein-serine kinase C theta	NP_006248	Q04759	4730.56	4453.66	648.45	574.453	4592.11	611.452	2.01626	0.259273
CSF1R (Fms)	Y699	Macrophage colony-stimulating factor 1 receptor	NP_005202.2	P07333	10022.6	11393.5	1500.06	1322.53	10708	1411.29	2.02649	0.260047
PTPN11 (PTP1D; PTP2C; SHP2; SHPTP2; Syp)	T542	Tyrosine-protein phosphatase non-receptor type 11	NP_002825	Q06124	3684.55	4086.19	586.999	426.913	3885.37	506.956	2.03655	0.260353
EphA2	Y772	Ephrin type-A receptor 2 protein-tyrosine kinase	NP_004422.2	P29317	4513.52	4723.07	543.416	657.666	4618.29	600.541	2.03995	0.260822
EGFR (ErbB1)	Y1110	Epidermal growth factor receptor-tyrosine kinase	NP_005219	P00533	5974.26	5745.43	769.976	739.685	5859.85	754.83	2.04939	0.261469
Bcr	Pan-specific	Breakpoint cluster region protein	NP_004318.3	P11274	6117.59	6373.21	905.236	702.949	6245.4	804.093	2.04989	0.261559
Jun (c-Jun)	Y170	Jun proto-oncogene-encoded AP1 transcription factor	NP_002219	P05412	3799.56	3405.97	893.05	28.0696	3602.76	460.56	2.05701	0.263191
CDC2L5 (CHED, CDK13)	Pan-specific	Cholinesterase-related cell division controller	NP_003709.3	Q14004	1365.68	1347.68	178.547	167.777	1356.68	173.162	2.05857	0.2638
ARK-1	T288	Aurora related kinase-1	NP_001310232.1	O14965	3611.06	4022.95	499.686	456.79	3817.01	478.238	2.07711	0.264492
MKK3 (MAP2K3, MEK3)	S218	MAPK/ERK protein-serine kinase 3 beta isoform (MKK3 beta); Dual specificity mitogen-activated protein kinase kinase 3	NP_002747	P46734	7166.3	5436.4	835.975	695.019	6301.35	765.497	2.10799	0.265881
ERK1 (MAPK3)	Pan-specific	Extracellular regulated protein-serine kinase 1 (p44 MAP kinase)	NP_002737.2	P27361	4198.44	6136.6	638.89	605.393	5167.52	622.142	2.11698	0.268619
ACTB	Pan-specific	Actin, cytoplasmic 1; Beta-actin	NP_001092.1	P60709	8875.31	9275.23	1164.51	999.655	9075.27	1082.08	2.12667	0.270707
KHS1 (MAP4K5; KHS)	Pan-specific	Kinase homologous to SPS1/STE20 (MAP kinase kinase kinase protein-serine kinase 5 (MEKKK5)	NP_006566.2	Q9Y4K4	2833.16	2957.83	344.458	307.774	2895.5	326.116	2.18366	0.273041
MRLC2 (MLC)	S19	Myosin regulatory light chain 12A	NP_291024	P19105	6801.48	6127.43	752.557	679.756	6464.45	716.157	2.20018	0.27541
PBK	Pan-specific	Lymphokine-activated killer T-cell-originated protein kinase	NP_060962.2	Q96KB5	5660.07	5394.48	607.008	591.55	5527.28	599.279	2.22172	0.276358
Chk2 (CHEK2)	Pan-specific	Checkpoint protein-serine kinase 2	NP_009125	O96017	7699.66	7235.8	908.99	683.451	7467.73	796.22	2.23847	0.278806
ACC1 (ACACA)	Pan-specific	Acetyl-CoA carboxylase 1	NP_000655	Q13085	4860.38	3701.07	468.236	426.053	4280.72	447.144	2.259	0.279075
MST1 (STK4, Krs2)	Pan-specific	Mammalian STE20-like protein-serine kinase 1	NP_006273	Q13043	3245.66	3014.98	336.065	311.85	3130.32	323.957	2.26828	0.282365
TIE2 (TEK)	Y992	Angiopoietin-1 receptor	NP_000450.2	Q02763	5772.62	5682.45	628.251	541.782	5727.54	585.016	2.2814	0.284921
mTOR (FRAP)	Pan-specific	Mammalian target of rapamycin (FRAP); FKBP12-rapamycin complex-associated protein	NP_004949	P42345	3571.27	3113	369.153	305.681	3342.14	337.417	2.29305	0.287253
GCK (MAP4K2)	Pan-specific	Germinal centre protein-serine kinase	NP_004570	Q12851	5902.74	6417.84	523.366	715.915	6160.29	619.64	2.29674	0.291527
TRIM28 (TIF1B)	Y458	Transcription intermediary factor 1-beta	NP_005753.1	Q13263	265.323	246.118	27.7922	23.5145	255.721	25.6533	2.29941	0.295007
TTK	Pan-specific	Dual specificity protein kinase	NP_003309.2	P33981	1090.11	1055.02	105.049	108.702	1072.57	106.875	2.30615	0.29895
ErbB4 (HER4)	Y733	ErbB4 receptor-tyrosine kinase	NP_001036064.1	Q15303	3355.7	3874.82	367.379	351.808	3615.26	359.594	2.30794	0.300376
PKCd (PRKCD)	S645	Protein-serine kinase C delta	NP_006245	Q05655	6919.74	7203.36	550.975	756.873	7061.55	653.924	2.37943	0.302956
PKM2	Pan-specific	Pyruvate kinase isozymes M1/M2	NP_002645.3	P14618	6188.4	6131.85	811.202	325.271	6160.12	568.237	2.38331	0.30527
PKCb2/d (PRKCB2/D)	S660	Protein-serine kinase C beta 2 and delta	NP_002729	P05771	2799.41	2754.64	277.942	216.79	2777.03	247.366	2.41827	0.307259
PKG1a (PRKG1A)	Pan-specific	cGMP-dependent protein kinase 1, alpha isozyme	NP_006249.1	Q13976	4222.77	1863.65	57.2054	478.458	3043.21	267.832	2.43031	0.312517
EGFR (ErbB1)	Y1172 [Y1148]	Epidermal growth factor receptor-tyrosine kinase	NP_005219	P00533	6537.93	6086.97	580.497	523.268	6312.45	551.883	2.43694	0.315606
PRKAR2A (PKA2RA)	S96	cAMP-dependent protein kinase type II-alpha regulatory subunit	NP_004148.1	P13861	3373.09	4035.6	301.008	346.393	3704.34	323.701	2.43744	0.315962
Mos	Y263	Moloney sarcoma oncogene-encoded protein-serine kinase	NP_005363	P00540	3930.4	3528.31	323.67	327.531	3729.35	325.6	2.43832	0.317587
eIF2a	S52	Eukaryotic translation initiation factor 2 alpha	NP_004085	P05198	4540.39	4510.51	389.017	398.632	4525.45	393.824	2.44157	0.320109
CFL1	S3	Cofilin 1	NP_005498	P23528	5013.28	6027.18	534.536	414.935	5520.23	474.736	2.45342	0.322451
AR	S308	Androgen receptor	NP_000029.2	P10275	4931.38	5064.67	480.622	366.319	4998.03	423.47	2.46831	0.326678
COX2	Y446	Prostaglandin G/H synthase 2	NP_000954.1	P35354	6048	6554.07	565.77	491.449	6301.04	528.609	2.47822	0.33087
PEBP1	S153	Phosphatidylethanolamine-binding protein 1	NP_002558.1	P30086	3193.02	3022.44	290.888	218.922	3107.73	254.905	2.50076	0.333996
PP2A/Ca (PPP2CA)	Pan-specific	Protein-serine phosphatase 2A - catalytic subunit - alpha and beta isoform	NP_002706.1	P67775	4150.81	4866.3	407.003	331.069	4508.55	369.036	2.50284	0.335344
Met	Y1230/Y1234/Y1235	Hepatocyte growth factor (HGF) receptor-tyrosine kinase	NP_000236.2	P08581	4499.8	4395.06	374.328	324.375	4447.43	349.351	2.544	0.3355
STAT1	Pan-specific	Signal transducer and activator of transcription 1 alpha	NP_009330.1	P42224	8698.48	10888.2	560.56	918.87	9793.35	739.715	2.58319	0.351341
MOK (RAGE)	Pan-specific	MAPK-MAK-MRK overlapping kinase; MOK protein kinase	NP_055041.1	Q9UQ07	8074.64	7238.3	594.15	557.537	7656.47	575.843	2.58747	0.353987
Chk1 (CHEK1)	Pan-specific	Checkpoint protein-serine kinase 1	NP_001265	O14757	7005.07	6656.93	541.151	480.129	6831	510.64	2.59356	0.356269
PAK1 (PAKa)	S141	p21-activated kinase 1 (alpha) (Protein-serine/threonine kinase PAK 1)	NP_002567	Q13153	3797.21	3451.83	261.836	271.263	3624.52	266.55	2.60992	0.362686
Fes	Pan-specific	Fes/Fps protein-tyrosine kinase	NP_001996	P07332	1849.7	2037.8	125.233	155.142	1943.75	140.188	2.62939	0.366251
ACK1 (TNK2)	Pan-specific	Activated CDC42 kinase 1	NP_005772	Q07912	9239.77	9105.68	709.983	597.974	9172.72	653.978	2.64091	0.371998
CDK6	Pan-specific	Cyclin-dependent protein-serine kinase 6	NP_001250	Q00534	7430.23	7430.68	590.847	462.189	7430.46	526.518	2.64706	0.381098
NOS3	T495	Nitric oxide synthase, endothelial	NP_000594.2	P29474	12884.4	11408.2	1350.78	345.523	12146.3	848.15	2.66172	0.381176
PITSLRE (CDK11B; p58/GTA; CLK-1)	Pan-specific	Cell division protein kinase 11B	NP_001778.2	P21127	6431.36	4482.14	354.677	406.377	5456.75	380.527	2.66305	0.38904
Akt1 (PKBa)	S473/S474/S472	RAC-alpha serine/threonine-protein kinase	NP_005154	P31749	4079.68	4888.68	333.398	287.666	4484.18	310.532	2.67002	0.391633
CDK1 (CDC2)	Pan-specific	Cyclin-dependent protein-serine kinase 1; Cell division control protein 2 homologue	NP_001777	P06493	301.036	229.047	18.168	18.1938	265.041	18.1809	2.67951	0.404321
FAK (PTK2)	S910	Focal adhesion protein-tyrosine kinase	NP_005598	Q05397	2868.43	3274.76	201.949	206.498	3071.6	204.223	2.71074	0.413277
BRD2	Pan-specific	Bromodomain-containing protein 2	NP_001106653.1	P25440	5108.48	5815.73	418.618	289.856	5462.1	354.237	2.73562	0.416088
PDGFRb	Y716	Platelet-derived growth factor receptor kinase beta	NP_032835	P09619	4632.85	4315.14	308.736	266.336	4473.99	287.536	2.74469	0.418397
BMPR2 (BMPR-II)	Pan-specific	Bone morphogenetic protein receptor type-2	NP_001195.2	Q13873	4187.63	4310.29	291.669	254.345	4248.96	273.007	2.74493	0.422537
Pim2	Pan-specific	Serine/threonine-protein kinase Pim-2	NP_006866.2	Q9P1W9	5267.46	4972.53	315.424	330.858	5120	323.141	2.76282	0.427267
IKKg (NEMO)	S376	I-kappa-B kinase gamma/NF-kappa-B essential modulator	NP_001093327.1	Q9Y6K9	7682.56	7622.74	464.287	485.518	7652.65	474.903	2.7797	0.433955
PKCa (PRKCA)	S657	Protein-serine kinase C alpha	NP_002728	P17252	5689.18	6445.03	434.771	298.38	6067.1	366.575	2.80643	0.448199
UBF	S484	Nucleolar transcription factor 1	NP_055048.1	P17480	8347.32	7083.1	515.237	371.387	7715.21	443.312	2.85667	0.448788
ATF2 (CRE-BP1)	T71	Cyclic AMP-dependent transcription factor ATF-2	NP_001871	P15336	7387.78	8072.37	431.475	408.185	7730.08	419.83	2.91302	0.450481
CaMK1a (CAMK1)	Pan-specific	Calcium/calmodulin-dependent protein-serine kinase 1 alpha	NP_003647.1	Q14012	7904.52	8144.82	447.351	417.405	8024.67	432.378	2.92098	0.451044
FOXO1A (FKHR)	S319	Forkhead box protein O1	NP_002006.2	Q12778	8199.64	8648.52	438.077	462.249	8424.08	450.163	2.92924	0.454589
Fos	T232	Proto-oncogene c-Fos	NP_005243	P01100	15083.6	15567.9	818.821	817.434	15325.8	818.127	2.93027	0.45639
CLNE	T395	Cyclin E	NP_001229	P24864	6619.1	7655.37	389.382	364.987	7137.23	377.184	2.94035	0.458259
Myc	Pan-specific	Myc proto-oncogene protein	NP_002458.2	P01106	14811	14637	876.382	653.436	14724	764.909	2.95748	0.507432
JAK3	Pan-specific	Janus protein-tyrosine kinase 3	NP_000206	P52333	5233.7	5170.35	277.65	259.958	5202.03	268.804	2.96282	0.50834
DDR2 (Tyro10)	Pan-specific	Neurotrophic receptor-tyrosine kinase of discoidin domain receptor family, member 2 precursor	NP_001014796.1	Q16832	5774.16	5740.19	340.377	243.682	5757.18	292.03	2.98135	0.514621
Abl (Abl1)	Y412	Abelson murine leukemia viral oncogene homologue 1	NP_005148	P00519	12444.5	9739.59	545.156	571.938	11092	558.547	2.98864	0.515941
ERK5 (MAPK7)	T218+Y220	Extracellular regulated protein-serine kinase 5 (Big MAP kinase 1 (BMK1))	NP_620602	Q13164	8335.02	9924.35	430.4	484.79	9129.68	457.595	2.9933	0.528952
ITGB3	Y759	Integrin beta-3	NP_000203.2	P05106	775.104	536.868	30.8941	29.901	655.986	30.3975	3.07178	0.530059
CDK4	Pan-specific	Cyclin-dependent protein-serine kinase 4	NP_000066	P11802	9130.01	8844.37	428.692	389.096	8987.19	408.894	3.0901	0.533138
CaMK2a	T286	Calcium/calmodulin-dependent protein-serine kinase 2 alpha	NP_741960.1	Q9UQM7	3555.26	3205.45	96.8867	201.23	3380.36	149.058	3.1214	0.533353
CDK1 (CDC2)	Pan-specific	Cyclin-dependent protein-serine kinase 1; Cell division control protein 2 homologue	NP_001777	P06493	9333.33	8758.06	442.981	354.286	9045.69	398.634	3.122	0.536518
Src	Y529	Src oncogene-encoded protein-tyrosine kinase	NP_005408	P12931	617.481	248.137	16.9714	20.8641	432.809	18.9177	3.1302	0.555109
Kit	Pan-specific	Mast/stem cell growth factor receptor Kit	NP_006566	P10721	9040.39	8659.96	389.285	384.322	8850.17	386.803	3.13028	0.562899
B23 (NPM)	Pan-specific	B23 (nucleophosmin, numatrin, nucleolar protein NO38)	NP_002511	P06748	8480.61	8327.02	387.535	326.871	8403.82	357.203	3.15814	0.568061
MEK5 (MAP2K5, MKK5)	Pan-specific	MAPK/ERK protein-serine kinase 5 (MKK5); Dual specificity mitogen-activated protein kinase kinase 5	NP_660143	Q13163	7492.6	7437.03	340.573	291.005	7464.82	315.789	3.16288	0.57408
CDK6	Pan-specific	Cyclin-dependent protein-serine kinase 6	NP_001250	Q00534	5552.81	5743.27	258.192	206.279	5648.04	232.236	3.19131	0.584359
Ksr-1	Pan-specific	Mammalian STE20-like protein-serine kinase 2	XP_011523731.1	Q8IVT5	5685.78	5547.74	233.352	214.319	5616.76	223.835	3.2226	0.600396
MEK2 (MKK2, MAP2K2)	T394	MAPK/ERK protein-serine kinase 2 (MKK2); Dual specificity mitogen-activated protein kinase kinase 2	NP_109587.1	P36507	7386.39	7222.29	272.847	288.149	7304.34	280.498	3.25966	0.605721
JAK1	Pan-specific	Janus protein-tyrosine kinase 1	NP_002218	P23458	7667.2	7503.87	320.32	225.831	7585.53	273.076	3.32425	0.619633
p53 (TP53)	T55	Cellular tumor antigen p53	NP_000537.3	P04637	11219.5	11198.4	368.287	404.796	11209	386.542	3.36723	0.663329
NFKB1 (NFkB-p105)	S932	Nuclear factor NF-kappa-B p105 subunit	NP_001158884.1	P19838	14459.2	12117.2	482.765	349.489	13288.2	416.127	3.46364	0.673081
FAK (PTK2)	Pan-specific	Focal adhesion protein-tyrosine kinase	NP_005598	Q05397	8772.02	10031.7	292.473	282.409	9401.86	287.441	3.48765	0.712298
MEK2 (MKK2, MAP2K2)	T394	MAPK/ERK protein-serine kinase 2 (MKK2); Dual specificity mitogen-activated protein kinase kinase 2	NP_109587.1	P36507	8044.56	6246.13	210.425	221.185	7145.34	215.805	3.49984	0.718355
p53 (TP53)	S392	Cellular tumor antigen p53	NP_000537.3	P04637	12349	12445.9	331.222	306.011	12397.4	318.616	3.66126	0.756489
Nek2	T170+S171	NIMA (never-in-mitosis)-related protein-serine kinase 2	NP_002488	P51955	15312.7	13754.4	402.843	324.652	14533.5	363.747	3.68776	0.792227
ZAP70	Y248	Zeta-chain (TCR) associated protein-tyrosine kinase, 70 kDa	NP_003168	P43403	7320.15	6158.08	220.125	92.2561	6739.11	156.191	3.76461	0.847572
Nek7	Pan-specific	NIMA (never-in-mitosis)-related protein-serine kinase 7	NP_598001	Q8TDX7	3854.49	3774.86	94.625	81.1635	3814.67	87.8942	3.77048	0.868032
RSK1 (RPS6KA1, p90RSK)	S221/S227	Ribosomal S6 protein-serine kinase 1; Ribosomal protein S6 kinase alpha 2	NP_002944	Q15418	684.971	805.609	18.4591	15.6757	745.29	17.0674	3.7766	0.932948
Lck	Y505	Lymphocyte-specific protein-tyrosine kinase; Proto-oncogene tyrosine-protein kinase LCK	NP_005347	P06239	5217.08	4587.48	126.27	88.9028	4902.28	107.586	3.81916	0.947384
Csk	Pan-specific	C-terminus of Src tyrosine kinase	NP_004374	P41240	2531.92	2208.07	40.2882	59.4449	2370	49.8665	3.86129	1.0075
ERK4 (MAPK4)	Pan-specific	Extracellular regulated protein-serine kinase 4	NP_002738	P31152	6019.68	6742.72	126.667	136.317	6381.2	131.492	3.88217	1.03505
GSK3a	S21	Glycogen synthase-serine kinase 3 alpha	NP_002084	P49840	5358.86	6965.61	118.326	123.149	6162.23	120.738	3.93257	1.14828
CDK1 (CDC2)	Pan-specific	Cyclin-dependent protein-serine kinase 1; Cell division control protein 2 homologue	NP_001777	P06493	11715.6	11561.6	231.837	207.63	11638.6	219.734	3.96967	1.20438
MEK1 (MKK1, MAP2K1)	S222	MAPK/ERK protein-serine kinase 1 (MKK1); Dual specificity mitogen-activated protein kinase kinase 1	NP_002746	Q02750	2340.45	1297.85	30.6291	30.6015	1819.15	30.6153	4.08463	1.23631
PAK2 (PAKg)	Pan-specific	p21-activated kinase 2 (gamma) (Protein-serine/threonine kinase PAK2)	NP_002568.2	Q13177	8337.02	8320.17	136.679	129.708	8328.6	133.193	4.13565	1.38833
MST3 (STK24)	Pan-specific	Mammalian STE20-like protein-serine kinase 3	NP_003567	Q9Y6E0	6110.77	5246.12	119.66	52.4361	5678.44	86.0479	4.18953	0.0491561
MAPKAPK2 (RPS6KC1)	Pan-specific	Mitogen-activated protein kinase-activated protein kinase 2	NP_116584	P49137	9223.53	9514.83	152.177	122.062	9369.18	137.12	4.22433	1.64303
RIPK2 (RICK; RIP2; CARD3)	Pan-specific	Receptor-interacting serine-threonine-protein kinase 2	NP_003812.1	O43353	6735.13	7461.11	48.0519	81.0058	7098.12	64.5288	4.70047	-0.251691
PDK2 (PDHK2)	Pan-specific	Pyruvate dehydrogenase kinase isoform 2; [Pyruvate dehydrogenase [lipoamide]] kinase isozyme 2, mitochondrial	NP_002602	Q15119	5310.25	5177.96	31.1871	29.3312	5244.1	30.2591	5.15506	1.73134
MEK1 (MKK1, MAP2K1)	S217+S221	MAPK/ERK protein-serine kinase 1 (MKK1); Dual specificity mitogen-activated protein kinase kinase 1	NP_002746	Q02750	9289.65	7980.55	30.2633	41.5362	8635.1	35.8998	5.48286	0.144875

## Sheet: THP89vsTHP 
Short Target Name	Target P-Site	FullName	RefSeq	UniProt	THP89GFP	THP89GFP	THP	THP	THP89avg	THPavg	Ln2-fold	d THP89	d THP
Caveolin 1	Y14	Caveolin 1	NP_001744.2	Q03135	1114.48	3494.57	1150.42	824.342	2304.52	987.383	0.847572	0.318917	1.39557
NMDAR2B (GRIN2B)	Y1474	Glutamate [NMDA] receptor subunit epsilon-2	NP_000825.2	Q13224	38.1204	225.478	366.587	248.923	131.799	307.755	-0.848025	0.169065	1.47269
MEK1 (MKK1, MAP2K1)	S222	MAPK/ERK protein-serine kinase 1 (MKK1); Dual specificity mitogen-activated protein kinase kinase 1	NP_002746	Q02750	2936.16	3313.08	3496.16	3696.71	3124.62	3596.43	-0.140631	0.886234	0.94575
SMG1	T3550	Serine/threonine-protein kinase SMG1; Lambda/iota protein kinase C-interacting protein	NP_055907.3	Q96Q15	17.6405	18.5583	22.8799	19.4833	18.0994	21.1816	-0.157254	0.950545	1.17433
BLK	Y188	B lymphoid tyrosine kinase	NP_001706.2	P51451	20.8816	19.3399	20.4816	17.5062	20.1107	18.9939	0.0571385	1.07972	1.16996
TRIM28 (TIF1B)	Y517	Transcription intermediary factor 1-beta	NP_005753.1	Q13263	2199.05	1600.82	2520.49	2419.63	1899.93	2470.06	-0.262424	1.3737	1.04169
TH (TY3H)	S71	Tyrosine 3-monooxygenase	NP_954986	P07101	7154.89	6757.83	8040.54	7820.05	6956.36	7930.3	-0.131034	1.05876	1.0282
DDR2 (Tyro10)	Pan-specific	Neurotrophic receptor-tyrosine kinase of discoidin domain receptor family, member 2 precursor	NP_001014796.1	Q16832	97.6875	56.481	105.039	57.6488	77.0842	81.3441	-0.0537896	1.72956	1.82206
PP2A/Ca (PPP2CA)	Y307	Protein-serine phosphatase 2A - catalytic subunit - alpha and beta isoform	NP_002706.1	P67775	16.3282	16.0651	20.1032	19.6632	16.1966	19.8832	-0.205069	1.01638	1.02238
Flt3 (STK1)	Y842	Fetal liver fms-related tyrosine kinase 3; Receptor-type tyrosine-protein kinase FLT3	NP_004110.2	P36888	246.248	227.13	132.994	135.232	236.689	134.113	0.568061	1.08417	0.983452
ILK1 (ILK)	Pan-specific	Integrin-linked protein-serine kinase-1	NP_034692	Q13418	652.925	468.711	642.466	545.302	560.818	593.884	-0.0572874	1.39302	1.17818
Src	Pan-specific	Src proto-oncogene-encoded protein-tyrosine kinase	NP_005408	P12931	190.568	187.465	267.999	326.757	189.016	297.378	-0.453169	1.01655	0.820177
PXN	Y31	Paxillin 1	NP_002850	P49023	385.962	471.727	324.813	356.99	428.845	340.902	0.229501	0.81819	0.909864
CDK1 (CDC2)	T14	Cyclin-dependent protein-serine kinase 1; Cell division control protein 2 homologue	NP_001777	P06493	6067.79	5749.79	6144.7	5792.55	5908.79	5968.62	-0.0100748	1.05531	1.06079
GRK5	Pan-specific	G protein-coupled receptor kinase 5	NP_005299.1	P34947	173.509	183.339	109.723	86.0421	178.424	97.8825	0.600396	0.946384	1.27522
ErbB4 (HER4)	Y875	ErbB4 receptor-tyrosine kinase	NP_001036064.1	Q15303	183.106	215.148	115.494	138.178	199.127	126.836	0.451044	0.85107	0.835832
p53 (TP53)	S46	Cellular tumor antigen p53	NP_000537.3	P04637	204.072	247.255	367.905	365.143	225.664	366.524	-0.485017	0.82535	1.00756
RIPK2 (RICK; RIP2; CARD3)	Y381	Receptor-interacting serine/threonine-protein kinase 2 (RIPK2)	NP_003812.1	O43353	5473.72	5564.42	5845.99	5954.18	5519.07	5900.08	-0.0667573	0.983699	0.981829
Src	Y530	Src oncogene-encoded protein-tyrosine kinase	NP_005408	P12931	890.057	1056.16	1247.87	979.257	973.108	1113.56	-0.134827	0.842731	1.27431
ROCK1 (ROKb)	Pan-specific	Rho-associated protein kinase 1	NP_005397	Q13464	63.4504	121.729	102.578	138.98	92.5897	120.779	-0.265784	0.521243	0.738076
Nek7	T191+S195	NIMA (never-in-mitosis)-related protein-serine kinase 7	NP_598001	Q8TDX7	4391.62	4072.73	4699.02	4139.29	4232.17	4419.16	-0.0432328	1.0783	1.13522
PKCg (PRKCG)	T514	Protein-serine kinase C gamma	NP_002730	P05129	4809.45	4978.85	4420.98	5594.58	4894.15	5007.78	-0.0229517	0.965976	0.790225
NOS2	S745	Nitric oxide synthase, inducible	NP_000616.3	P35228	3428.59	3798.92	4446.21	4071.14	3613.76	4258.67	-0.16421	0.902518	1.09213
PAK2 (PAKg)	Y130	p21-activated kinase 2 gamma; Protein-serine/threonine kinase PAK 2	NP_002568.2	Q13177	5190.17	5680.44	6175.04	5806.94	5435.3	5990.99	-0.0973417	0.913691	1.06339
TrkB (NTRK2)	Pan-specific	BNDF/NT3/4/5 receptor- tyrosine kinase	NP_006171	Q16620	759.261	736.672	958.679	570.522	747.966	764.601	-0.0219954	1.03066	1.68035
HSP27 (HSP28; HSPB1)	Pan-specific	Heat shock 27 kDa protein beta 1	NP_001531	P04792	2001.27	1873.9	2196.86	1815.47	1937.58	2006.17	-0.0347845	1.06797	1.21008
Wee1	S642	Wee1 protein-tyrosine kinase	NP_003381	P30291	4798.22	4245.35	4659.81	5399.58	4521.79	5029.7	-0.106452	1.13023	0.862995
FRA1	S265	Fos-related antigen 1	NP_001287773.1	P15407	5490.86	5508.02	4591.54	4922.02	5499.44	4756.78	0.145076	0.996884	0.932856
MBP	T125	Myelin basic protein	NP_001020272.1	P02686	141.728	120.888	221.864	191.033	131.308	206.449	-0.452506	1.17239	1.16139
CaMK2a	Pan-specific	Calcium/calmodulin-dependent protein kinase type II subunit alpha	NP_741960.1	Q9UQM7	4936.58	6937.79	3997.28	4188.39	5937.19	4092.83	0.371998	0.71155	0.954372
MST3 (STK24)	T190	Mammalian STE20-like protein-serine kinase 3; Serine-threonine-protein kinase 24	NP_003567	Q9Y6E0	5138.3	4829.45	5255.63	5087.7	4983.87	5171.66	-0.036987	1.06395	1.03301
C3G (RapGEF1)	Y504	Rap guanine nucleotide exchange factor 1	NP_001291204.1	Q13905	147.18	181.05	225.191	185.876	164.115	205.534	-0.225043	0.812929	1.21151
Huntingtin	S421	Huntington's disease protein	NP_002102	P42858	467.227	453.916	406.255	436.705	460.571	421.48	0.0886945	1.02933	0.930273
GSK3a	Pan-specific	Glycogen synthase-serine kinase 3 alpha	NP_002084	P49840	1377.75	1478.21	1128.27	1285.37	1427.98	1206.82	0.168273	0.932042	0.877783
PYK2 (PTK2B)	Y579	Protein tyrosine kinase 2 beta	NP_004094	Q14289	102.579	144.853	102.695	121.69	123.716	112.192	0.0977727	0.708156	0.843907
PRKACB (PKA)	Y69	cAMP-dependent protein-serine kinase catalytic subunit beta	NP_002722	P22694	1386.03	1395.46	1712.76	1835.92	1390.75	1774.34	-0.243587	0.993238	0.932916
ZAP70	Pan-specific	Zeta-chain (TCR) associated protein-tyrosine kinase, 70 kDa	NP_003168	P43403	323.292	478.596	555.035	393.361	400.944	474.198	-0.167804	0.675501	1.41101
Huntingtin	Pan-specific	Huntington's disease protein	NP_002102	P42858	203.252	236.861	246.842	300.573	220.056	273.708	-0.218177	0.85811	0.821237
Ksr1	Pan-specific	Protein-serine kinase suppressor of Ras 1	XP_011523731.1	Q8IVT5	334.692	313.607	253.701	246.535	324.15	250.118	0.259273	1.06724	1.02907
PKCl (PRKCiota)	T555/T563	Protein-serine kinase C lambda/iota	NP_002731	P41743	887.121	1799.91	600.996	1234.4	1343.52	917.698	0.381176	0.49287	0.486873
p53 (TP53)	S315	Cellular tumor antigen p53	NP_000537.3	P04637	15.1666	14.6802	21.3509	19.8276	14.9234	20.5892	-0.321839	1.03313	1.07683
RSK1 (RPS6KA1, p90RSK)	T348	Ribosomal S6 protein-serine kinase 1; Ribosomal protein S6 kinase alpha 2	NP_002944	Q15418	593.333	700.099	949.967	20.5229	646.716	485.245	0.287253	0.847499	46.2881
Fyn	Y420	Fyn proto-oncogene-encoded protein-tyrosine kinase	NP_002028	P06241	6742.98	7085.86	7001.26	7120.7	6914.42	7060.98	-0.0209748	0.951611	0.983226
Cip (WAF1; p21) p21(WAF1/CIP1)	S146	Cyclin-dependent kinase inhibitor 1	NP_000380.1	P38936	249.469	240.45	387.599	391.509	244.959	389.554	-0.46391	1.03751	0.990013
p53 (TP53)	T155	Cellular tumor antigen p53	NP_000537.3	P04637	96.2978	82.2141	184.034	187.638	89.2559	185.836	-0.733356	1.17131	0.980795
PKG1a (PRKG1A)	T515+T517	cGMP-dependent protein kinase 1, alpha isozyme	NP_006249.1	Q13976	3081.67	2766.86	4352.16	3565.56	2924.26	3958.86	-0.302913	1.11378	1.22061
JAK1	T1107	Janus protein-tyrosine kinase 1	NP_002218	P23458	4550.49	3798.11	3623.73	3903.31	4174.3	3763.52	0.103591	1.19809	0.928372
CSF1R (Fms)	Pan-specific	Macrophage colony-stimulating factor 1 receptor	NP_005202.2	P07333	7511.16	7589.27	7076.66	7301.75	7550.22	7189.21	0.0489953	0.989708	0.969173
PKCd (PRKCD)	Y334	Protein-serine kinase C delta	NP_006245	Q05655	295.129	307.656	58.1632	270.766	301.393	164.464	0.605721	0.959281	0.21481
PKCb (PRKCB1)	Pan-specific	Protein-serine kinase C beta 1	NP_002729	P05771	258.08	208.029	542.93	382.954	233.054	462.942	-0.68633	1.2406	1.41774
JAK3	Pan-specific	Janus protein-tyrosine kinase 3	NP_000206	P52333	4436.3	4679.57	5209.18	4791.74	4557.94	5000.46	-0.0926598	0.948014	1.08712
Ksr1	S404	Protein-serine kinase suppressor of Ras 1	XP_011523731.1	Q8IVT5	6003.17	5863.84	6541.59	6394.4	5933.5	6468	-0.0862516	1.02376	1.02302
JNK2 (MAPK9)	Pan-specific	Jun N-terminus protein-serine kinase (stress-activated protein kinase (SAPK)) 2	NP_002744	P45984	6857.44	7319.1	6498.72	6911.36	7088.27	6705.04	0.0555817	0.936924	0.940295
PRC1	T481	Protein regulator of cytokinesis 1	NP_001254509.1	O43663	253.487	206.581	335.239	615.608	230.034	475.424	-0.72598	1.22706	0.544565
BMPR2 (BMPR-II)	S375	Bone morphogenetic protein receptor type-2	NP_001195.2	Q13873	3654.24	3386.2	3735.79	3196.08	3520.22	3465.94	0.0155409	1.07916	1.16887
PBRM1	S948	Protein polybromo-1	XP_016862237.1	Q86U86	32.9359	83.0492	45.4849	139.865	57.9925	92.675	-0.468784	0.396583	0.325205
PKCt (PRKCQ)	Y545	Protein-serine kinase C theta	NP_006248	Q04759	3269.17	4709.42	3501.15	4666.35	3989.3	4083.75	-0.0234011	0.694177	0.750298
PKCd (PRKCD)	Y313	Protein-serine kinase C delta	NP_006245	Q05655	5137.26	5856.73	4381.02	5580.9	5496.99	4980.96	0.098579	0.877156	0.785003
Fgr	Pan-specific	Gardner-Rasheed feline sarcoma viral (v-fgr) oncogene	NP_001036194.1	P09769	6280.77	6111.27	5497.97	5604.45	6196.02	5551.21	0.109892	1.02774	0.981
Rb	S608	Retinoblastoma-associated protein 1	NP_000312	P06400	328.228	328.156	532.417	520.415	328.192	526.416	-0.472492	1.00022	1.02306
PKCa (PRKCA)	Y195	Protein-serine kinase C alpha	NP_002728	P17252	2170.86	2395.79	3277.97	2557.42	2283.33	2917.69	-0.24516	0.906113	1.28175
Akt1 (PKBa)	T450/T451/T447	RAC-alpha serine/threonine-protein kinase	NP_005154	P31749	935.968	843.484	781.303	1006.33	889.726	893.818	-0.0045889	1.10964	0.776386
ULK2	Pan-specific	Unc-51-like protein-serine/threonine kinase 2	NP_001136082.1	Q8IYT8	949.779	2017.57	17.9872	1495.76	1483.67	756.874	0.673081	0.470754	0.0120255
Caveolin 2	S36	Caveolin 2	NP_001224	P51636	82.4709	44.1033	86.6293	39.8669	63.2871	63.2481	0.000616825	1.86995	2.17296
BRCA1	S1423	Breast cancer type 1 susceptibility protein	NP_009225.1	P38398	20.225	18.3962	28.5885	18.713	19.3106	23.6507	-0.202739	1.09941	1.52773
B23 (NPM)	T234/237	B23 (nucleophosmin, numatrin, nucleolar protein NO38)	NP_002511	P06748	24.5628	21.8391	27.6547	20.5522	23.2009	24.1034	-0.0381605	1.12472	1.34558
Akt1 (PKBa)	T308	RAC-alpha serine/threonine-protein kinase	NP_005154	P31749	5604.52	5685.53	5102.88	5122.1	5645.02	5112.49	0.0990882	0.985751	0.996248
KHS1 (MAP4K5; KHS)	S174	Kinase homologous to SPS1/STE20 (MAP kinase kinase kinase protein-serine kinase 5 (MEKKK5)	NP_006566.2	Q9Y4K4	4277.02	4961.39	3800.31	4824.43	4619.2	4312.37	0.0687354	0.862062	0.787722
p40-phox	T154	Neutrophil cytosol factor 4	NP_000622.2	Q15080	222.887	190.565	351.614	314.123	206.726	332.869	-0.476354	1.16962	1.11935
Kit	S821+Y823	Mast/stem cell growth factor receptor protein-tyrosine Kit	NP_006566	P10721	4618.34	4301.81	5021.68	4205.41	4460.08	4613.55	-0.033831	1.07358	1.1941
Cip (WAF1; p21) p21(WAF1/CIP1)	T145	Cyclin-dependent kinase inhibitor 1	NP_000380.1	P38936	337.182	243.043	428.922	386.221	290.112	407.572	-0.339948	1.38734	1.11056
CDK1 (CDC2)	T161	Cyclin-dependent protein-serine kinase 1; Cell division control protein 2 homologue	NP_001777	P06493	9744.08	7745.43	8908.28	7660.65	8744.75	8284.46	0.0540717	1.25804	1.16286
MEK1 (MKK1, MAP2K1)	Pan-specific	MAPK/ERK dual-specificity kinase 1	NP_002746	Q02750	130.303	164.167	247.986	194.394	147.235	221.19	-0.406991	0.793723	1.27569
CaMKKb (CaMKK2)	Pan-specific	Calcium/calmodulin-dependent protein kinase kinase 2	NP_001257414.1	Q96RR4	217.002	177.715	428.168	364.421	197.358	396.295	-0.697137	1.22107	1.17493
VEGFR2 (KDR)	Y1214	Vascular endothelial growth factor receptor 3 ; Vascular endothelial growth factor receptor-protein-tyrosine kinase 3	NP_002244	P35968	612.41	860.033	626.882	858.788	736.221	742.835	-0.00894255	0.712077	0.729961
NES	T316	Nestin	NP_006608.1	P48681	175.528	175.342	310.377	255.908	175.435	283.142	-0.478683	1.00106	1.21284
ATF2 (CRE-BP1)	Pan-specific	Cyclic AMP-dependent transcription factor ATF-2	NP_001871	P15336	181.51	229.095	356.786	262.925	205.303	309.856	-0.411622	0.792291	1.35698
DCK	S74	Deoxycytidine kinase	NP_000779.1	P27707	5807.49	5939.61	6068.67	5659.79	5873.55	5864.23	0.00158814	0.977755	1.07224
PKD1 (PRKCM, PKCm, PRKD1)	S738/S742	Protein-serine kinase C mu (Protein kinase D)	NP_002733	Q15139	19.3579	197.139	19.0413	118.124	108.248	68.5825	0.45639	0.0981944	0.161198
PXN	Pan-specific	Paxillin 1	NP_002850	P49023	19.3433	21.6014	18.9069	24.2938	20.4723	21.6004	-0.0536352	0.895465	0.77826
Lck	Y263+Y264	Lymphocyte-specific protein-tyrosine kinase; Proto-oncogene tyrosine-protein kinase LCK	NP_005347	P06239	3797.01	4880.42	4212.15	5097.19	4338.72	4654.67	-0.0702925	0.778009	0.826366
CTNNA1	S641	Catenin alpha-1	NP_001277236.1	P35221	1055.14	777.668	1337.97	839.335	916.403	1088.65	-0.172242	1.3568	1.59409
Lck	Pan-specific	Lymphocyte-specific protein-tyrosine kinase	NP_005347	P06239	711.967	174.071	323.339	254.614	443.019	288.977	0.427267	4.09008	1.26992
PKCb2 (PRKCB2)	T641	Protein-serine kinase C beta 2	NP_002729	P05771	350.669	527.71	437.303	532.637	439.189	484.97	-0.0991562	0.664511	0.821014
p53 (TP53)	S6	Cellular tumor antigen p53	NP_000537.3	P04637	1175.38	1332.5	1456.29	1387.23	1253.94	1421.76	-0.1256	0.882087	1.04978
FAK (PTK2)	S722	Focal adhesion protein-tyrosine kinase	NP_005598	Q05397	388.914	392.859	334.023	350.592	390.887	342.308	0.132708	0.989959	0.95274
KCND2 (KV4.2)	T607	Potassium voltage-gated channel subfamily D member 2	NP_036413.1	Q9NZV8	680.501	695.688	594.252	822.85	688.094	708.551	-0.0292967	0.97817	0.722187
PP2A/Ca (PPP2CA)	Y307	Serine/threonine-protein phosphatase 2A catalytic subunit alpha isoform	NP_002706.1	P67775	3800.8	4020.16	4393.8	4641.89	3910.48	4517.84	-0.144374	0.945435	0.946555
PKCd (PRKCD)	Pan-specific	Protein-serine kinase C delta	NP_006245	Q05655	343.632	351.362	422.515	459.25	347.497	440.883	-0.238023	0.977999	0.920012
CaMK1d	T180	Calcium/calmodulin-dependent protein-serine kinase 1 delta	NP_003647	Q8IU85	3700.06	2967.96	3402.43	2901.41	3334.01	3151.92	0.056164	1.24667	1.17268
ErbB4 (HER4)	Pan-specific	ErbB4 receptor-tyrosine kinase	NP_001036064.1	Q15303	3602.34	3643.47	3358.4	3318.2	3622.91	3338.3	0.0818137	0.98871	1.01211
Dynamin I	S795	Dynamin-1	NP_001005336.1	Q05193	206.661	180.268	343.179	234.375	193.464	288.777	-0.400563	1.14641	1.46423
PP1/Ca pan	Pan-specific	Protein-serine phosphatase 1 - catalytic subunit†- alpha isoform	NP_002699.1	P62136	289.651	225.917	369.668	313.605	257.784	341.637	-0.281626	1.28211	1.17877
MST1 (STK4, Krs2)	T187	Mammalian STE20-like protein-serine kinase 1 (KRS2); Serine-threonine-protein kinase 4	NP_006273	Q13043	2580.63	2614.28	2776.33	2641.49	2597.45	2708.91	-0.0420147	0.987127	1.05105
FAK (PTK2)	Y577	Focal adhesion protein-tyrosine kinase	NP_005598	Q05397	6490.27	6592.54	5010.66	5736.97	6541.41	5373.81	0.196614	0.984486	0.873399
Csk	Y184	C-terminus of Src tyrosine kinase	NP_004374	P41240	2571.35	2548.28	2623.45	2171.74	2559.81	2397.59	0.0654687	1.00905	1.20799
Akt1 (PKBa)	S473	RAC-alpha serine/threonine-protein kinase	NP_005154	P31749	3662.77	3579.27	3162.69	3822.51	3621.02	3492.6	0.0361091	1.02333	0.827384
AurKA (Aurora A, AIK, STK15)	T287+T288	Aurora Kinase A (serine/threonine protein kinase 6)	NP_004208	O14965	6210.85	6607.25	6684.18	6428.24	6409.05	6556.21	-0.0227011	0.940006	1.03981
CDK6	Y24	Cyclin-dependent protein-serine kinase 6	NP_001250	Q00534	5114.06	4662.4	5414.86	4745.68	4888.23	5080.27	-0.0385331	1.09687	1.14101
LATS1	Pan-specific	Large tumour suppressor 1 protein-serine kinase (WARTS)	NP_004681.1	O95835	142.665	210.695	278.472	369.759	176.68	324.115	-0.60676	0.677115	0.753119
Kit	Y721	Mast/stem cell growth factor receptor protein-tyrosine Kit	NP_006566	P10721	8744.49	8880.12	9584.29	7911.19	8812.31	8747.74	0.00735358	0.984726	1.21149
MARK3	T507	MAP/microtubule affinity-regulating protein-serine kinase 3	NP_001122390.2	P27448	6562.33	6512.99	7492.71	6720.95	6537.66	7106.83	-0.0834772	1.00758	1.11483
FRS2	Pan-specific	Fibroblast growth factor receptor substrate 2	NP_001036020.1	Q8WU20	657.711	574.285	473.146	499.29	615.998	486.218	0.236587	1.14527	0.947638
IL6ST (GP130)	S782	Interleukin-6 receptor subunit beta	NP_001177910.1	P40189	268.067	530.175	355.333	356.17	399.121	355.751	0.115032	0.50562	0.997648
NFAT3 (NFATc4)	S168+S170	Nuclear factor of activated T-cells, cytoplasmic, calcineurin-dependent 4	NP_004545.2	Q14934	184.647	134.415	245.894	143.371	159.531	194.632	-0.198871	1.37371	1.71509
ENO1	Y44	Alpha-enolase	NP_001419.1	P06733	5770.21	6312.47	4636.06	4537.86	6041.34	4586.96	0.27541	0.914098	1.02164
4E-BP1	Pan-specific	Eukaryotic translation initiation factor 4E binding protein 1 (PHAS1)	NP_004086	Q13541	793.5	678.745	748.527	751.906	736.123	750.216	-0.018965	1.16907	0.995507
NF1	Y2577	Neurofibromin	NP_001035957.1	P21359	4568.7	4799.12	5481.87	4590.81	4683.91	5036.34	-0.0725457	0.951986	1.1941
ENFB2	Y316	Ephrin-B2	NP_004084.1	P52799	601.765	461.322	940.619	512.816	531.543	726.718	-0.312753	1.30444	1.83422
MYPT1 (MBS)	S695	Protein phosphatase 1 regulatory subunit 12A	NP_446342	O14974	268.534	204.395	394.449	256.598	236.464	325.523	-0.319637	1.3138	1.53723
PYK2 (PTK2B)	Pan-specific	Protein-tyrosine kinase 2	NP_004094	Q14289	384.992	379.758	457.023	509.552	382.375	483.288	-0.23421	1.01378	0.896912
PKR1 (PRKR; EIF2AK2)	Pan-specific	Double stranded RNA dependent protein-serine kinase	NP_002750	P19525	170.706	218.692	231.554	254.854	194.699	243.204	-0.222443	0.780576	0.908575
MOK (RAGE)	Y167	MAPK-MAK-MRK overlapping kinase; MOK protein kinase	NP_055041.1	Q9UQ07	3529.16	3675.29	3783.87	3936.69	3602.22	3860.28	-0.0691879	0.960242	0.96118
RSK1 (RPS6KA1, p90RSK)	S221	Ribosomal S6 protein-serine kinase 1; Ribosomal protein S6 kinase alpha 2	NP_002944	Q15418	5707.59	5487.63	6402.57	7386.6	5597.61	6894.58	-0.208396	1.04008	0.866782
STAT3	Y705+T708	Signal transducer and activator of transcription 3	NP_003141	P40763	6265.35	6540.66	7021.12	7827.96	6403	7424.54	-0.148024	0.957908	0.896928
ERK1 (MAPK3)	S265	Extracellular regulated protein-serine kinase 1 (p44 MAP kinase)	NP_002737.2	P27361	6612.23	7149.95	5943.71	6182.64	6881.09	6063.17	0.126543	0.924793	0.961355
IRS1	S312	Insulin receptor substrate 1	NP_005535	P35568	1172.9	1639.87	1104.19	1651.07	1406.38	1377.63	0.0206561	0.715242	0.66877
RSK2 (RPS6KA3)	T577	Ribosomal S6 protein-serine kinase 2; Ribosomal protein S6 kinase alpha-3	NP_004577.1	P51812	1397.45	962.305	704.653	716.014	1179.88	710.334	0.507432	1.45219	0.984133
InsR (IR)	Y1189	Insulin receptor	NP_000199.2	P06213	5659.58	5967.98	5260.96	5443.41	5813.78	5352.19	0.0827258	0.948324	0.966482
DDR2 (Tyro10)	Y740	Discoidin domain-containing receptor 2	NP_001014796.1	Q16832	4556.09	4537.81	4812.26	4040.31	4546.95	4426.29	0.0268959	1.00403	1.19106
PAH	S16	Phenylalanine-4-hydroxylase	NP_000268.1	P00439	4259.52	4673.65	4459.72	4996.39	4466.59	4728.05	-0.0568897	0.911391	0.892589
BRCA1	Pan-specific	Breast cancer type 1 susceptibility protein homolog	NP_009225.1	P38398	237.512	333.018	434.693	384.732	285.265	409.712	-0.362037	0.713211	1.12986
PRK1 (PKN1)	Pan-specific	Protein kinase C-related protein-serine kinase 1; Protein kinase N1	NP_002732	Q16512	273.62	216.537	304.119	558.236	245.078	431.178	-0.564942	1.26362	0.544786
BRSK1	Pan-specific	Protein-serine/threonine kinase BRSK1	NP_115806.1	Q8TDC3	380.469	281.313	495.11	444.215	330.891	469.662	-0.350224	1.35248	1.11457
Jun (c-Jun)	T91	Jun proto-oncogene-encoded AP1 transcription factor	NP_002219	P05412	135.248	1005.07	1341.31	36.0723	570.159	688.694	-0.188881	0.134566	37.1841
MYPT1 (MBS)	S903	Protein phosphatase 1 regulatory subunit 12A	NP_446342	O14974	257.002	241.94	380.407	288.943	249.471	334.675	-0.293817	1.06225	1.31655
AR	S308	Androgen receptor	NP_000029.2	P10275	5101.06	4953.22	5446.12	3996.35	5027.14	4721.23	0.0627813	1.02985	1.36277
PTPN11 (PTP1D; PTP2C; SHP2; SHPTP2; Syp)	Pan-specific	Tyrosine-protein phosphatase non-receptor type 11	NP_002825	Q06124	513.877	452.107	928.658	512.452	482.992	720.555	-0.400021	1.13663	1.81218
Bad	S136	Bcl2 antagonist of cell death	NP_004313.1	Q92934	258.765	249.466	469.729	414.897	254.115	442.313	-0.55423	1.03728	1.13216
IkBa	Y42	Inhibitor of NF-kappa-B alpha (MAD3)	NP_065390	P25963	213.66	258.83	343.896	279.528	236.245	311.712	-0.277212	0.825485	1.23027
CDK5	Pan-specific	Cyclin-dependent protein-serine kinase 5	NP_004926	Q00535	238.185	270.192	418.107	343.722	254.188	380.914	-0.404499	0.881538	1.21641
FAK (PTK2)	Y576+Y577	Focal adhesion protein-tyrosine kinase	NP_005598	Q05397	23.424	25.2513	24.7776	589.226	24.3377	307.002	-2.53483	0.927635	0.0420511
Nek2	Pan-specific	NIMA (never-in-mitosis)-related protein-serine kinase 2	NP_002488	P51955	914.853	878.838	468.089	718.399	896.845	593.244	0.413277	1.04098	0.651573
NFKB p65 (Rel A)	S311	NF-kappa-B p65 nuclear transcription factor	NP_003989	Q04206	206.848	185.96	303.345	223.989	196.404	263.667	-0.294513	1.11232	1.35428
Src	Pan-specific	Src proto-oncogene-encoded protein-tyrosine kinase	NP_005408	P12931	407.527	386.214	487.292	494.994	396.87	491.143	-0.213126	1.05519	0.98444
MDM2	S166	E3 ubiquitin-protein ligase double minute 2 protein	XP_005268929.1	Q00987	2562	2249.32	2499.84	2388.62	2405.66	2444.23	-0.0159051	1.13901	1.04656
EphA3	Y779	Ephrin type-A receptor 3 protein-tyrosine kinase	NP_005224.2	P29320	9537.86	10312	8670.63	8874.18	9924.93	8772.4	0.123439	0.924928	0.977063
GATA4	S262	Transcription factor GATA-4	NP_001295022.1	P43694	2733.34	1049.97	333.214	336.606	1891.65	334.91	1.73134	2.60326	0.989923
ICK	Pan-specific	Intestinal cell (MAK-like) kinase	NP_055735.1	Q9UPZ9	396.071	367.573	540.924	413.228	381.822	477.076	-0.222721	1.07753	1.30902
TAK1 (MAP3K7)	Pan-specific	TGF-beta-activated protein-serine kinase 1; Mitogen-activated protein kinase kinase kinase 7	NP_663306	O43318	232.491	216.619	398.315	265.053	224.555	331.684	-0.390063	1.07327	1.50277
Syk	Pan-specific	Spleen protein-tyrosine kinase	NP_003168	P43405	591.588	554.044	743.472	734.999	572.816	739.236	-0.255052	1.06776	1.01153
ACC1 (ACACA)	S29	Acetyl-CoA carboxylase 1	NP_000655	Q13085	934.182	921.74	782.457	683.536	927.961	732.997	0.235848	1.0135	1.14472
Mos	Pan-specific	Moloney sarcoma oncogene-encoded protein-serine kinase	NP_005363	P00540	339.953	317.801	379.664	304.546	328.877	342.105	-0.0394338	1.0697	1.24666
PTPN1 (PTP1B)	Pan-specific	Protein-tyrosine phosphatase, non-receptor type 1	NP_002818.1	P18031	310.909	236.084	501.237	364.683	273.496	432.96	-0.459356	1.31694	1.37444
H3F3A	T3	Histone H3	NP_003521	P84243	3812.6	3938.15	4379.66	3852.04	3875.38	4115.85	-0.0602036	0.968121	1.13697
PKG2 (PRKG2)	Pan-specific	cGMP-dependent protein kinase 2	NP_006250.1	Q13237	37.6305	296.316	42.9916	28.6593	166.973	35.8255	1.53917	0.126995	1.50009
CTNNB1	S33+S37	Catenin (cadherin-associated protein) beta 1	NP_001895	P35222	160.499	65.1719	208.031	138.92	112.835	173.475	-0.430108	2.46269	1.49748
CDK1 (CDC2)	Y15	Cyclin-dependent protein-serine kinase 1; Cell division control protein 2 homologue	NP_001777	P06493	289.774	264.838	143.6	210.674	277.306	177.137	0.448199	1.09416	0.681622
MEK1 (MKK1, MAP2K1)	T292	MAPK/ERK protein-serine kinase 1 (MKK1); Dual specificity mitogen-activated protein kinase kinase 1	NP_002746	Q02750	3747.86	2779.78	3639.56	3147.78	3263.82	3393.67	-0.0390141	1.34826	1.15623
PKCd (PRKCD)	T507	Protein-serine kinase C delta	NP_006245	Q05655	342.554	235.738	547.422	333.577	289.146	440.499	-0.420977	1.45311	1.64107
MEK5 (MAP2K5, MKK5)	Pan-specific	MAPK/ERK protein-serine kinase 5 (MKK5); Dual specificity mitogen-activated protein kinase kinase 5	NP_660143	Q13163	217.216	245.509	371.576	347.062	231.363	359.319	-0.440224	0.884759	1.07063
TH (TY3H)	Pan-specific	Tyrosine 3-monooxygenase	NP_954986	P07101	245.628	229.134	414.429	307.06	237.381	360.744	-0.418504	1.07198	1.34967
ZAP70	Pan-specific	Zeta-chain (TCR) associated protein-tyrosine kinase, 70 kDa	NP_003168	P43403	170.176	321.84	60.2537	193.2	246.008	126.727	0.663329	0.528761	0.311871
Abl (Abl1)	Y469	Abelson murine leukemia viral oncogene homologue 1	NP_005148	P00519	6716.79	6200.14	7221.29	6366.64	6458.46	6793.96	-0.0506437	1.08333	1.13424
GFAP	S8	Glial fibrillary acidic protein	NP_002046	P14136	2356.32	2597.04	1740.44	1847.63	2476.68	1794.03	0.322451	0.907309	0.941985
ATF2 (CRE-BP1)	T69+T71	Cyclic AMP-dependent transcription factor ATF-2	NP_001871	P15336	6618.29	5065.05	6807.13	5889.29	5841.67	6348.21	-0.0831571	1.30666	1.15585
GYS2	Y45	Glycogen [starch] synthase, liver	NP_068776.2	P54840	525.11	863.975	558.304	616.055	694.542	587.18	0.167922	0.607784	0.906256
PCYT1A (CTPCT; CCTA)	Pan-specific	CTP: phosphocholine cytidylyltransferase isoform A	NP_001299602.1	P49585	1887.02	2078.59	1908.69	2520.89	1982.81	2214.79	-0.110644	0.907836	0.757149
PRKACA/B (PKA, PKACA/B)	T196+T198	cAMP-dependent protein kinase catalytic subunit alpha/beta	NP_002721	P17612	5800.4	5915.91	5724.13	6986.24	5858.15	6355.19	-0.0814369	0.980473	0.819344
TAOK3 (JIK, TAO3)	Pan-specific	Protein-serine/threonine kinase TAO3	NP_057365.3	Q9H2K8	135.653	299.796	202.042	325.127	217.725	263.585	-0.191143	0.452485	0.621426
ASK1 (MAP3K5)	S966	Apoptosis signal regulating protein-serine kinase 1	NP_005914	Q99683	567.357	515.288	577.032	480.962	541.323	528.997	0.023032	1.10105	1.19974
mTOR (FRAP)	S2448	Mammalian target of rapamycin (FRAP); FKBP12-rapamycin complex-associated protein	NP_004949	P42345	4849.12	4787.18	5462.23	4848.23	4818.15	5155.23	-0.067622	1.01294	1.12665
Rb	S795	Retinoblastoma-associated protein 1	NP_000312	P06400	334.164	259.684	438.008	472.387	296.924	455.197	-0.427255	1.28681	0.927221
SNCA (a-Synuclein)	S129	Alpha-synuclein	NP_000336.1	P37840	249.772	389.417	251.034	332.234	319.594	291.634	0.0915516	0.641399	0.755595
PAK1 (PAKa)	T212	p21-activated kinase 1 (alpha) (Protein-serine/threonine kinase PAK 1)	NP_002567	Q13153	1806.73	2023.67	1660.6	1950.58	1915.2	1805.59	0.0589346	0.892798	0.851334
CDK1 (CDC2)	T14+Y15	Cyclin-dependent protein-serine kinase 1; Cell division control protein 2 homologue	NP_001777	P06493	7224.4	6611.39	6827.43	6866.65	6917.89	6847.04	0.0102947	1.09272	0.994289
Akt1 (PKBa)	S473/S474/S472	RAC-alpha serine/threonine-protein kinase	NP_005154	P31749	369.312	323.915	464.514	389.89	346.613	427.202	-0.209047	1.14015	1.1914
ACTR-I (ALK2+ALK4)	Pan-specific	Activin receptor type-1	NP_001096.1	Q04771	239.579	256.1	396.811	349.857	247.84	373.334	-0.409693	0.935492	1.13421
Gab1	Y406	GRB2-associated-binding protein 1	NP_002030.2	Q13480	2699.45	3014.22	2275.27	2425.71	2856.83	2350.49	0.195091	0.895572	0.937981
IGF1R	Pan-specific	Insulin-like growth factor 1 receptor protein-tyrosine kinase	NP_000866	P08069	641.901	602.136	664.746	576.256	622.019	620.501	0.00244342	1.06604	1.15356
GRK1 (Rhodopsin kinase)	Pan-specific	Rhodopsin kinase	NP_002920.1	Q15835	423.101	414.949	347.133	394.087	419.025	370.61	0.122779	1.01965	0.880852
FRS2	Y349	Fibroblast growth factor receptor substrate 2	NP_001036020.1	Q8WU20	150.469	170.214	101.833	102.545	160.341	102.189	0.450481	0.883999	0.993059
PKCd (PRKCD)	S664	Protein-serine kinase C delta	NP_006245	Q05655	61.9203	306.79	123.405	239.535	184.355	181.47	0.0157747	0.201833	0.515186
MRCKb (CDC42BPB)	Pan-specific	Myotonic dystrophy kinase-related CDC42-binding kinase beta	NP_006026.3	Q9Y5S2	392.095	336.379	333.741	327.701	364.237	330.721	0.0965308	1.16563	1.01843
ERK5 (MAPK7)	Pan-specific	Extracellular regulated protein-serine kinase 5 (Big MAP kinase 1 (BMK1))	NP_620602	Q13164	485.983	490.785	558.12	510.842	488.384	534.481	-0.0901941	0.990217	1.09255
Chk2 (CHEK2)	T383	Checkpoint protein-serine kinase 2	NP_009125	O96017	5682.54	4742.94	5027.8	4621.56	5212.74	4824.68	0.0773604	1.1981	1.0879
KCND2 (KV4.2)	T602	Potassium voltage-gated channel subfamily D member 2	NP_036413.1	Q9NZV8	189.886	136.586	226.488	230.006	163.236	228.247	-0.335234	1.39023	0.984704
TIE2 (TEK)	Y897	Angiopoietin-1 receptor	NP_000450.2	Q02763	5498.59	5842.34	6108.52	6312.8	5670.46	6210.66	-0.0909973	0.941162	0.96764
HMGCR	S872	3-hydroxy-3-methylglutaryl-coenzyme A reductase	NP_000850.1	P04035	6031.23	5186.78	5967.75	5918.04	5609	5942.9	-0.0578233	1.16281	1.0084
Nek7	Pan-specific	NIMA (never-in-mitosis)-related protein-serine kinase 7	NP_598001	Q8TDX7	218.738	162.585	411.414	204.075	190.661	307.744	-0.478769	1.34537	2.01599
Fyn	Y213+Y214	Fyn proto-oncogene-encoded protein-tyrosine kinase	NP_002028	P06241	2949.37	1991.2	1268.87	1567.06	2470.28	1417.97	0.555109	1.4812	0.809713
DYRK3	Pan-specific	Dual specificity tyrosine-phosphorylation-regulated kinase 3	NP_001004023.1	O43781	143.99	148.071	271.188	213.706	146.031	242.447	-0.506965	0.972435	1.26898
MEK2 (MKK2, MAP2K2)	Pan-specific	MAPK/ERK protein-serine kinase 2 (MKK2); Dual specificity mitogen-activated protein kinase kinase 2	NP_109587.1	P36507	4860.81	4662.81	5627.04	4581.65	4761.81	5104.35	-0.0694648	1.04246	1.22817
ITGA4 (CD49D; Integrin a4 )	Pan-specific	Integrin alpha 4 (VLA4)	NP_000876.3	P13612	379.153	489.158	593.983	497.873	434.155	545.928	-0.229084	0.775115	1.19304
HRI (HCR; EIF2AK1)	S258	Eukaryotic translation initiation factor 2-alpha kinase 1	NP_055228.2	Q9BQI3	2553.85	1927.46	2491.18	1973.96	2240.66	2232.57	0.00361587	1.32498	1.26202
LKB1 (STK11)	S428	Serine/threonine-protein kinase 11	NP_000446.1	Q15831	996.489	838.042	750.712	591.438	917.266	671.075	0.312517	1.18907	1.2693
RPS6	S235+S236+S240	40S Ribosomal S6	NP_001001	P62753	2540.26	2709.18	2450.58	2960.89	2624.72	2705.73	-0.0303997	0.937649	0.82765
CDC2L5 (CHED, CDK13)	Pan-specific	CDC2-related protein kinase 5	NP_003709.3	Q14004	1349.51	1350.24	1357.54	1108.91	1349.87	1233.23	0.0903766	0.999455	1.22421
ATF2 (CRE-BP1)	S94/S112	Cyclic AMP-dependent transcription factor ATF-2	NP_001871	P15336	130.022	102.892	124.458	120.04	116.457	122.249	-0.0485382	1.26368	1.03681
p70S6K (S6Ka, RPS6KB1)	S411	Ribosomal protein S6 kinase beta-1; Ribosomal protein S6 kinase 1	NP_003152	P23443	1039.07	1181.72	978.233	1148.67	1110.39	1063.45	0.0431932	0.879287	0.851623
CLK1/4	Pan-specific	Dual specificity protein kinase CLK1/4	NP_004062.2	P49759/Q9HAZ1	316.466	272.945	446.435	391.715	294.706	419.075	-0.352074	1.15945	1.13969
PDGFRb	Y1009	Platelet-derived growth factor receptor kinase beta	NP_032835	P09619	554.918	549.494	597.17	512.406	552.206	554.788	-0.00466512	1.00987	1.16542
SRF	S224	Serum response factor	NP_003122.1	P11831	5877.39	6641.89	6420.21	7545.25	6259.64	6982.73	-0.109316	0.884898	0.850895
eIF4G (eIF4G1)	S1106	Eukaryotic translation initiation factor 4 gamma 1	NP_004944	Q04637	833.394	329.223	681.811	670.442	581.309	676.126	-0.151098	2.5314	1.01696
CLNB1	Pan-specific	Cyclin B1	NP_114172	P14635	298.473	250.48	470.867	425.817	274.477	448.342	-0.49069	1.1916	1.1058
PTEN	S380/T382/T383	Phosphatidylinositol-3,4,5-trisphosphate 3-phosphatase and protein phosphatase and tensin homolog deleted on chromosome 10	NP_000305	P60484	1013.02	1356.32	21.2197	1140.98	1184.67	581.098	0.712298	0.746887	0.0185978
ASK1 (MAP3K5)	S83	Apoptosis signal regulating protein-serine kinase 1	NP_005914	Q99683	288.845	248.903	457.235	330.439	268.874	393.837	-0.381694	1.16047	1.38372
NLK	T298	Serine/threonine protein kinase NLK	NP_057315.3	Q9UBE8	2502.84	369.216	763.689	349.961	1436.03	556.825	0.947384	6.7788	2.18221
RICK (RIP2)	Pan-specific	Receptor-interacting serine-threonine-protein kinase 2	NP_003812.1	O43353	568.477	420.34	792.641	631.763	494.408	712.202	-0.364999	1.35242	1.25465
Caveolin 1	Pan-specific	Caveolin 1	NP_001744.2	Q03135	346.453	324.955	498.37	371.953	335.704	435.162	-0.259487	1.06616	1.33987
CFL1	S3	Cofilin 1	NP_005498	P23528	241.217	232.442	233.995	182.625	236.829	208.31	0.128314	1.03775	1.28129
Lck	Y192	Lymphocyte-specific protein-tyrosine kinase; Proto-oncogene tyrosine-protein kinase LCK	NP_005347	P06239	5220.54	4740.5	5181.51	4817.65	4980.52	4999.58	-0.00381943	1.10127	1.07553
PFKFB2 (PFK2)	S483	6-phosphofructo-2-kinase/fructose-2,6-biphosphatase 2	NP_006203.2	O60825	278.354	267.061	471.692	433.305	272.707	452.499	-0.506386	1.04229	1.08859
Jun (c-Jun)	T239	Jun proto-oncogene-encoded AP1 transcription factor	NP_002219	P05412	4090.87	3689.69	4138.36	3552.66	3890.28	3845.51	0.0115751	1.10873	1.16486
UBF	T201	Nucleolar transcription factor 1	NP_055048.1	P17480	6994.21	7035.42	7277.14	7208.4	7014.82	7242.77	-0.0319792	0.994143	1.00954
MEK5 (MAP2K5, MKK5)	S311	MAPK/ERK protein-serine kinase 5 (MKK5); Dual specificity mitogen-activated protein kinase kinase 5	NP_660143	Q13163	4844.7	4924.4	6957.47	5549.57	4884.55	6253.52	-0.247066	0.983815	1.25369
Rac1/cdc42	S71	Ras-related C3 botulinum toxin substrate 1	NP_008839	P63000	267.452	416.079	368.829	437.274	341.765	403.052	-0.164941	0.642792	0.843475
Tau	S516	Microtubule-associated protein tau	NP_005901	P10636†	448.717	518.586	419.279	576.541	483.652	497.91	-0.0290545	0.865271	0.727231
IkBe	S161	NF-kappa-B inhibitor epsilon	NP_004547.2	O00221	227.089	208.027	23.6915	231.618	217.558	127.655	0.533138	1.09163	0.102287
ILK1 (ILK)	Y351	Integrin-linked protein-serine kinase-1	NP_034692	Q13418	192.897	22.0804	153.545	162.503	107.489	158.024	-0.385363	8.73611	0.944878
STAT1	S727	Signal transducer and activator of transcription 1-alpha/beta	NP_009330.1	P42224	5096.6	5520.73	5661.37	6188.94	5308.67	5925.15	-0.109866	0.923175	0.914756
Myc	S373	Myc proto-oncogene protein	NP_002458.2	P01106	895.142	1580.82	1395.31	1517.67	1237.98	1456.49	-0.162549	0.566253	0.919371
FGFR1	Y653+Y654	Fibroblast growth factor receptor-tyrosine kinase 1; Basic fibroblast growth factor receptor 1	NP_075598.2	P11362	5170.52	5970.61	5261.07	5416.02	5570.56	5338.55	0.0425427	0.865997	0.971391
Pim2	Pan-specific	Serine/threonine-protein kinase Pim-2	NP_006866.2	Q9P1W9	4226.71	4269.01	4724.59	6108.16	4247.86	5416.38	-0.243012	0.990093	0.773488
MEK2 (MKK2, MAP2K2)	Pan-specific	MAPK/ERK protein-serine kinase 2 (MKK2); Dual specificity mitogen-activated protein kinase kinase 2	NP_109587.1	P36507	5408.91	5415.48	6437.27	5429.68	5412.2	5933.47	-0.0919542	0.998787	1.18557
Lyn	Pan-specific	Yes-related protein-tyrosine kinase; Tyrosine-protein kinase Lyn	NP_002341	P07948	1068.92	2121.69	1196.35	1150.21	1595.3	1173.28	0.307259	0.503804	1.04012
RIPK1 (RIP; RIPK)	Pan-specific	Receptor-interacting protein-serine/threonine kinase 1	NP_003795	Q13546	526.175	449.989	741.705	513.217	488.082	627.461	-0.251198	1.16931	1.44521
Rb	S249+T252	Retinoblastoma-associated protein 1	NP_000312	P06400	1618.38	1333.4	1696.18	1830.86	1475.89	1763.52	-0.178054	1.21372	0.926439
PP1/Cb (PPP1CB)	Pan-specific	Protein-serine phosphatase 1 - catalytic subunit†- beta isoform	NP_996759.1	P62140	984.1	873.802	876.357	988.035	928.951	932.196	-0.00348708	1.12623	0.88697
Rb	T826	Retinoblastoma-associated protein 1	NP_000312	P06400	1204.05	1022.4	1144.08	1031.9	1113.23	1087.99	0.0229337	1.17767	1.10871
BRD2	S37	Bromodomain-containing protein-serine kinase 2	NP_001106653.1	P25440	5059.44	5058.72	5381.03	5031.99	5059.08	5206.51	-0.0287253	1.00014	1.06936
HSP27 (HSP28; HSPB1)	S78	Heat shock 27 kDa protein beta 1	NP_001531	P04792	1453.43	1372.23	1528.25	1295.38	1412.83	1411.82	0.000718394	1.05917	1.17977
IKKg (NEMO)	Pan-specific	I-kappa-B kinase gamma/NF-kappa-B essential modulator	NP_001093327.1	Q9Y6K9	470.581	379.984	577.843	592.325	425.283	585.084	-0.319001	1.23842	0.975551
IkBa	Pan-specific	Inhibitor of NF-kappa-B alpha (MAD3)	NP_065390	P25963	1283.02	1174.13	2666.79	2821.84	1228.57	2744.32	-0.803678	1.09274	0.945053
CDK5	S159	Cyclin-dependent protein-serine kinase 5	NP_004926	Q00535	245.455	287.301	518.99	388.364	266.378	453.677	-0.532469	0.854349	1.33635
Elk-1	S383	ETS domain-containing protein Elk-1	NP_001107595.1	P19419	1705.21	2512.35	418.221	397.424	2108.78	407.822	1.64303	0.678731	1.05233
STAT2	Y690	Signal transducer and activator of transcription 2	NP_005410.1	P52630	574.825	534.694	604.985	581.689	554.76	593.337	-0.0672274	1.07505	1.04005
Jun (c-Jun)	Pan-specific	Jun proto-oncogene-encoded AP1 transcription factor	NP_002219	P05412	225.387	238.262	203.947	172.093	231.824	188.02	0.209431	0.945966	1.1851
CK2a1 (CSNK2A1)	Pan-specific	Casein protein-serine kinase 2 alpha/ alpha prime	NP_001887	P68400	3466.74	3255.91	3612.92	3374.59	3361.32	3493.75	-0.0386409	1.06475	1.07062
NFAT4 (NFATc3)	S169	Nuclear factor of activated T-cells, cytoplasmic 3	NP_775188.1	Q12968	376.026	259.538	489.919	308.8	317.782	399.36	-0.228498	1.44883	1.58652
Tau	S713	Microtubule-associated protein tau	NP_005901	P10636†	618.372	869.996	485.701	763.957	744.184	624.829	0.174809	0.710776	0.63577
PGK1	Y196	Phosphoglycerate kinase 1	NP_000282.1	P00558	5910.53	6609.5	5945.46	7004.67	6260.01	6475.06	-0.0337762	0.894247	0.848784
Mnk2	Pan-specific	MAP kinase-interacting serine-threonine kinase 2	NP_951009.1	Q9HBH9	202.83	218.362	299.987	261.288	210.596	280.637	-0.287123	0.928869	1.14811
MEF2A	S387	Myocyte-specific enhancer factor 2A	XP_011519883.1	Q02078	390.937	336.353	638.168	433.505	363.645	535.836	-0.38765	1.16228	1.47211
Nek2	S171	NIMA (never-in-mitosis)-related protein-serine kinase 2	NP_002488	P51955	8089.03	9995.81	10634.5	10443.3	9042.42	10538.9	-0.153148	0.809242	1.01831
GSK3a	Y284+Y285	Glycogen synthase-serine kinase 3 alpha	NP_002084	P49840	2298.86	2771.7	2490.51	2862.45	2535.28	2676.48	-0.054196	0.829406	0.870062
PKCz (PRKCZ)	S262+Y263	Protein-serine kinase C zeta	NP_002735	Q05513	3534.4	6496.86	5460.69	7759.3	5015.63	6610	-0.276025	0.544017	0.703761
PLCG1	Y783	1-phosphatidylinositol-4,5-bisphosphate phosphodiesterase gamma-2	NP_877963.1	P19174	434.374	366.917	444.059	544.09	400.645	494.074	-0.209609	1.18385	0.816149
Src	Y419	Src oncogene-encoded protein-tyrosine kinase	NP_005408	P12931	171.849	195.157	150.091	117.583	183.503	133.837	0.315606	0.880566	1.27647
ACC1 (ACACA)	S78+S80	Acetyl-CoA carboxylase 1	NP_000655	Q13085	703.097	607.568	800.069	656.041	655.333	728.055	-0.105233	1.15723	1.21954
IKZF1	Y413	DNA-binding protein IKZF1 (Ikaros)	NP_006051.1	Q13422	850.265	749.481	855.286	700.722	799.873	778.004	0.0277219	1.13447	1.22058
IGF1R	Pan-specific	Insulin-like growth factor 1 receptor protein-tyrosine kinase	NP_000866	P08069	289.653	300.263	401.793	404.048	294.958	402.92	-0.311907	0.964664	0.994418
Smad2	T220	Mothers against decapentaplegic homologue 2	NP_001003652	Q15796	1166.94	1528.95	1226.67	2253.27	1347.95	1739.97	-0.255288	0.763233	0.544395
EZR	Y354	Ezrin; Cytovilin	NP_001104547.1	P15311	678.236	845.977	805.914	406.165	762.106	606.04	0.229141	0.801719	1.9842
EphA4	Pan-specific	Ephrin type-A receptor 4 protein-tyrosine kinase	NP_001291465.1	P54764	666.456	755.857	705.174	680.834	711.156	693.004	0.025856	0.881722	1.03575
TrkC (NTRK3)	Y709+Y710	NT-3 growth factor receptor	NP_001012338.1	Q16288	818.269	437.574	893.695	359.212	627.922	626.454	0.00234038	1.87001	2.48793
TAOK3 (JIK, TAO3)	Pan-specific	Serine/threonine-protein kinase TAO3	NP_057365.3	Q9H2K8	720.813	744.918	894.729	1137.53	732.866	1016.13	-0.326791	0.967642	0.786557
VASP	S157	Vasodilator-stimulated phosphoprotein	NP_003361.1	P50552	312.511	452.552	1143.36	630.467	382.532	886.911	-0.840933	0.690553	1.81351
MEF2A	Pan-specific	Myocyte-specific enhancer factor 2A	XP_011519883.1	Q02078	233.956	265.561	440.067	423.088	249.759	431.577	-0.546951	0.880988	1.04013
PAK1 (PAKa)	Pan-specific	p21-activated kinase 1 (alpha) (Protein-serine/threonine kinase PAK 1)	NP_002567	Q13153	264.604	267.153	373.558	356.951	265.878	365.255	-0.317556	0.990459	1.04652
Rb	Pan-specific	Retinoblastoma-associated protein 1	NP_000312	P06400	586.389	806.692	472.677	723.571	696.541	598.124	0.152328	0.726906	0.653257
Bmx (Etk)	Pan-specific	Bone marrow X protein-tyrosine kinase	NP_001712	P51813	157.462	177.817	161.98	172.909	167.64	167.445	0.00116302	0.885526	0.936794
EphB2	Y780	Ephrin type-B receptor 2 protein-tyrosine kinase	NP_001296122.1	P29323	3603.78	3228.48	1007.18	1041.66	3416.13	1024.42	1.20438	1.11625	0.966905
MAPKAPK2 (RPS6KC1)	Y225+T226	Mitogen-activated protein kinase-activated protein kinase 2	NP_116584	P49137	7356.25	8055.59	7858.55	8470.75	7705.92	8164.65	-0.0578247	0.913186	0.927728
STAM2	Y374	Signal transducing adapter molecule 2	NP_005834.4	O75886	982.494	997.961	1965.58	2501.66	990.228	2233.62	-0.813444	0.984501	0.78571
EEF2	T57	Eukaryotic elongation factor 2	NP_001952.1	P13639	6523.77	6162.1	6982.89	6829.85	6342.93	6906.37	-0.0851025	1.05869	1.02241
CaMK1d	Pan-specific	Calcium/calmodulin-dependent protein-serine kinase 1 delta	NP_003647	Q8IU85	233.906	373.862	295.475	211.162	303.884	253.319	0.181997	0.625648	1.39928
ERK1 (MAPK3)	T202+Y204	Extracellular regulated protein-serine kinase 1 (p44 MAP kinase)	NP_002737.2	P27361	5184.37	4727.34	4397.8	4001.34	4955.85	4199.57	0.165587	1.09668	1.09908
hnRNP-K	S302	Heterogeneous nuclear ribonucleoprotein K	NP_001305115.1	P61978	367.707	326.224	621.093	514.472	346.965	567.782	-0.492513	1.12716	1.20724
ACC1 (ACACA)	S80	Acetyl-CoA carboxylase 1	NP_000655	Q13085	5694.19	5272.33	5455.43	4681.74	5483.26	5068.59	0.0786385	1.08001	1.16526
ADK	S86	Adenosine kinase	NP_001114.2	P55263	647.087	516.106	418.565	367.698	581.596	393.132	0.391633	1.25379	1.13834
Bad	S112	Bcl2 antagonist of cell death	NP_004313.1	Q92934	533.913	566.301	768.736	546.835	550.107	657.785	-0.178766	0.942807	1.40579
AKT1S1 (PRAS40)	T246	Proline-rich AKT1 substrate 1	NP_115751.3	Q96B36	22.5421	241.699	539.237	23.0841	132.12	281.161	-0.755213	0.0932653	23.3597
PAK3	Pan-specific	p21-activated kinase 3 (beta) (Protein-serine/threonine kinase PAK3)	NP_002569	O75914	341.938	450.916	662.416	480.923	396.427	571.669	-0.366069	0.758317	1.37738
Fyn	Pan-specific	Fyn proto-oncogene-encoded protein-tyrosine kinase	NP_002028	P06241	2168.96	1553.34	1281.59	1241.04	1861.15	1261.31	0.38904	1.39633	1.03267
PKCd (PRKCD)	S645	Protein-serine kinase C delta	NP_006245	Q05655	239.52	670.544	26.5493	548.961	455.032	287.755	0.458259	0.357203	0.0483628
VIM	S33	Vimentin	NP_003371	P08670	1860.31	3241.42	1947.62	2447.25	2550.86	2197.44	0.14914	0.573918	0.795841
CK2a1 (CSNK2A1)	Y255	Casein protein-serine kinase 2 alpha/ alpha prime	NP_001887	P68400	554.09	499.78	472.596	506.046	526.935	489.321	0.0740584	1.10867	0.933898
EZR	T567	Ezrin; Cytovilin	NP_001104547.1	P15311	207.543	208.606	242.353	173.622	208.075	207.988	0.000416837	0.994906	1.39586
MST1 (STK4, Krs2)	Pan-specific	Mammalian STE20-like protein-serine kinase 1	NP_006273	Q13043	313.754	414.389	288.763	415.272	364.072	352.018	0.0336693	0.757148	0.695359
FOXO1A (FKHR)	S256	Forkhead box protein O1	NP_002006.2	Q12778	573.12	25.0854	394.161	397.507	299.103	395.834	-0.280207	22.8468	0.991582
eIF4G (eIF4G1)	Pan-specific	Eukaryotic translation initiation factor 4 gamma 1	NP_004944	Q04637	598.872	711.456	708.628	756.661	655.164	732.645	-0.111776	0.841756	0.93652
IRAK1	Pan-specific	Interleukin 1 receptor-associated kinase 1 (Pelle-like protein kinase)	NP_001560	P51617	619.67	562.757	547.558	649.715	591.214	598.637	-0.0124769	1.10113	0.842766
IKKg (NEMO)	S377	I-kappa-B kinase gamma/NF-kappa-B essential modulator	NP_001093327.1	Q9Y6K9	6752.67	6486.8	7477.47	7261.79	6619.74	7369.63	-0.107312	1.04099	1.0297
CDK5	Pan-specific	Cyclin-dependent protein-serine kinase 5	NP_004926	Q00535	381.939	307.103	479.57	320.953	344.521	400.262	-0.149964	1.24368	1.49421
ZIPK (DAPK3)	Pan-specific	ZIP kinase (death associated protein-serine kinase 3 (DAPK3))	NP_001339.1	O43293	326.672	419.164	294.789	262.441	372.918	278.615	0.291527	0.779343	1.12326
PKD1 (PRKCM, PKCm, PRKD1)	S916	Protein-serine kinase C mu (Protein kinase D)	NP_002733	Q15139	17.86	2141.18	30.0652	1541.51	1079.52	785.786	0.317587	0.00834119	0.0195038
TXK	Y420	Tyrosine-protein kinase TXK	NP_003319.2	P42681	210.326	567.332	615.575	536.685	388.829	576.13	-0.393193	0.370728	1.147
PIK3R1	Pan-specific	Phosphatidylinositol 3-kinase regulatory subunit alpha	NP_852664.1	P27986	652.233	632.846	817.567	887.475	642.54	852.521	-0.282769	1.03063	0.921228
PKCg (PRKCG)	Pan-specific	Protein-serine kinase C gamma	NP_002730	P05129	524.636	743.328	1191.03	1013.48	633.982	1102.25	-0.553092	0.705793	1.17518
PLCD1	S460	1-phosphatidylinositol-4,5-bisphosphate phosphodiesterase delta-1	NP_006216.2	P51178	1847.47	1576.99	1391.31	1706.58	1712.23	1548.94	0.100223	1.17151	0.815264
ROCK2 (ROKa)	Pan-specific	Rho-associated protein kinase 2	NP_004841	O75116	612.65	826.323	524.475	640.127	719.487	582.301	0.21155	0.741416	0.819329
p70S6K (S6Ka, RPS6KB1)	T229	Ribosomal protein S6 kinase beta-1; Ribosomal protein S6 kinase 1	NP_003152	P23443	1003.43	943.328	928.774	1146.52	973.377	1037.65	-0.0639401	1.06371	0.81008
ERK5 (MAPK7)	Y221	Extracellular regulated protein-serine kinase 5 (Big MAP kinase 1 (BMK1))	NP_620602	Q13164	7255.69	7535.03	6942.57	7389.18	7395.36	7165.88	0.0315219	0.962928	0.939559
PKN2 (PRK2)	Pan-specific	Serine/threonine-protein kinase N2	NP_006247.1	Q16513	661.479	871.697	776.45	789.805	766.588	783.127	-0.0213455	0.75884	0.98309
PYK2 (PTK2B)	Pan-specific	Protein-tyrosine kinase 2	NP_004094	Q14289	326.417	224.62	531.187	413.055	275.519	472.121	-0.538579	1.4532	1.286
Caveolin 1	Y14	Caveolin 1	NP_001744.2	Q03135	562.949	447.641	577.258	541.088	505.295	559.173	-0.101316	1.25759	1.06685
MEK1 (MKK1, MAP2K1)	Pan-specific	MAPK/ERK protein-serine kinase 1 (MKK1); Dual specificity mitogen-activated protein kinase kinase 1	NP_002746	Q02750	6683.35	6497.72	8012.71	6756.03	6590.54	7384.37	-0.113731	1.02857	1.18601
PKCt (PRKCQ)	T538	Protein-serine kinase C theta	NP_006248	Q04759	300.603	246.696	605.75	305.153	273.65	455.451	-0.50944	1.21851	1.98507
NFAT4 (NFATc3)	S240	Nuclear factor of activated T-cells, cytoplasmic 3	NP_775188.1	Q12968	363.586	278.84	448.691	261.73	321.213	355.21	-0.100606	1.30392	1.71433
Syk	Y352	Spleen protein-tyrosine kinase	NP_003168	P43405	1710.27	1731.16	1848.52	2210.88	1720.71	2029.7	-0.165151	0.987934	0.836102
FAK (PTK2)	Y576+Y577	Focal adhesion protein-tyrosine kinase	NP_005598	Q05397	6787.68	7728.11	6067.06	6434.2	7257.89	6250.63	0.149407	0.878311	0.942941
Bcr	Y644	Breakpoint cluster region protein	NP_004318.3	P11274	5771.24	5802.14	6071.82	5678.96	5786.69	5875.39	-0.0152116	0.994674	1.06918
RSK2 (RPS6KA3)	Pan-specific	Ribosomal S6 protein-serine kinase 2; Ribosomal protein S6 kinase alpha-3	NP_004577.1	P51812	3876.19	3743.42	4229.74	3687.2	3809.8	3958.47	-0.0382809	1.03547	1.14714
BLK	Y187	B lymphoid tyrosine kinase	NP_001706.2	P51451	1039.82	960.335	801.24	375.994	1000.08	588.617	0.530059	1.08277	2.13099
CDK8	Pan-specific	Cyclin-dependent protein-serine kinase 8	NP_001252	P49336	335.416	324.983	402.229	375.304	330.199	388.767	-0.163283	1.0321	1.07174
CaMK1a (CAMK1)	T177	Calcium/calmodulin-dependent protein-serine kinase 1 alpha	NP_003647.1	Q14012	2204.82	2610.21	2588.88	2113.94	2407.52	2351.41	0.0235806	0.844691	1.22468
ACK1 (TNK2)	Y859+Y860	Activated CDC42 kinase 1	NP_005772	Q07912	7970.59	8555.92	8616.28	7953.21	8263.25	8284.75	-0.00259763	0.931587	1.08337
TSSK3	T168	Testis-specific serine/threonine-protein kinase 3	NP_443073.1	Q96PN8	799.683	828.482	929.203	775.638	814.082	852.42	-0.0460181	0.965238	1.19799
Hpk1 (MAP4K1)	Pan-specific	Mitogen-activated protein kinase kinase kinase kinase 1	NP_009112.1	Q92918	611.525	694.389	878.118	963.766	652.957	920.942	-0.343885	0.880667	0.911132
PLPB1 (MYT1)	Pan-specific	Myelin transcription factor 1	NP_004526.1	Q01538	561.942	603.603	849.581	547.971	582.772	698.776	-0.181534	0.93098	1.55041
SMC1A	S957	Structural maintenance of chromosomes protein 1A	NP_006297.2	Q14683	777.607	918.851	943.86	1024.18	848.229	984.018	-0.148494	0.846281	0.921579
Akt1 (PKBa)	Pan-specific	RAC-alpha serine/threonine-protein kinase	NP_005154	P31749	5478.37	5742.86	5422.52	5106.26	5610.62	5264.39	0.0636956	0.953944	1.06194
PXN	Y118	Paxillin 1	NP_002850	P49023	305.245	204.438	505.57	386.547	254.841	446.058	-0.559808	1.4931	1.30791
PTPN2	S304	Tyrosine-protein phosphatase non-receptor type 2	NP_002819.2	P17706	5503.52	6180.14	6601.67	7184.76	5841.83	6893.21	-0.165493	0.890518	0.918843
CDK6	Y13	Cyclin-dependent protein-serine kinase 6	NP_001250	Q00534	6470.11	5397.11	6295.81	4996.08	5933.61	5645.94	0.0496955	1.19881	1.26015
NIK (MAP3K14; NLK; LAK1)	Pan-specific	Serine/threonine protein kinase NLK	NP_003945.2	Q99558	557.397	172.83	502.812	123.523	365.114	313.168	0.15347	3.22512	4.07059
SATB1	S38	DNA-binding protein SATB1	NP_001124482.1	Q01826	1060.51	879.843	1080.3	902.568	970.176	991.435	-0.0216756	1.20534	1.19692
TrkB (NTRK2)	Y702	BNDF/NT3/4/5 receptor- tyrosine kinase	NP_006171	Q16620	318.963	309.546	115.457	41.3512	314.255	78.4043	1.38833	1.03042	2.79212
Rac1	Pan-specific	Ras-related C3 botulinum toxin substrate 1	NP_008839	P63000	685.929	861.734	853.271	1787.01	773.832	1320.14	-0.534139	0.795987	0.477486
GRK7	Pan-specific	Rhodopsin kinase	NP_631948.1	Q8WTQ7	1152.88	598.664	980.949	565.689	875.77	773.319	0.124412	1.92575	1.73408
LIMK1	Pan-specific	LIM domain kinase 1	NP_002305	P53667	744.208	895.518	444.359	1042.19	819.863	743.274	0.0980729	0.831037	0.426371
MAPKAPK2 (RPS6KC1)	Pan-specific	Mitogen-activated protein kinase-activated protein kinase 2	NP_116584	P49137	1861.74	1482.56	751.322	818.197	1672.15	784.759	0.756489	1.25577	0.918266
DYRK4	Pan-specific	Dual specificity tyrosine-phosphorylation-regulated kinase 4	NP_003836.1	Q9NR20	313.238	287.36	453.686	344.661	300.299	399.174	-0.284619	1.09006	1.31632
NIK (MAP3K14; NLK; LAK1)	Pan-specific	NF-kappa beta-inducing kinase (nemo-like kinase)	NP_003945.2	Q99558	512.156	251.744	494.284	189.743	381.95	342.013	0.11044	2.03443	2.60501
ERK1 (MAPK3)	Y204	Extracellular regulated protein-serine kinase 1 (p44 MAP kinase)	NP_002737.2	P27361	555.893	835.712	529.086	467.382	695.803	498.234	0.333996	0.665173	1.13202
LMR2 (LMTK2, KPI-2)	S1450	Serine/threonine-protein kinase LMTK2	NP_055731.2	Q8IWU2	3840.11	3709.67	2984.36	3722.23	3774.89	3353.3	0.118428	1.03516	0.801766
PTPN11 (PTP1D; PTP2C; SHP2; SHPTP2; Syp)	S580	Tyrosine-protein phosphatase non-receptor type 11	NP_002825	Q06124	671.827	952.658	949.29	1198.84	812.243	1074.06	-0.279406	0.705213	0.791842
PLCG1	Pan-specific	1-phosphatidylinositol 4,5-bisphosphate phosphodiesterase gamma-1	NP_877963.1	P19174	1016.21	990.518	1346.56	1108.37	1003.36	1227.46	-0.201591	1.02594	1.2149
CLNB1	S147	Cyclin B1	NP_114172	P14635	375.882	414.952	356.827	311.919	395.417	334.373	0.167684	0.905845	1.14397
CDK9	Pan-specific	Cyclin-dependent protein-serine kinase 9	NP_001252	P50750	373.655	493.858	584.708	507.149	433.756	545.928	-0.230005	0.756605	1.15293
Myc	T58+S62	Myc proto-oncogene protein	NP_002458.2	P01106	9771.59	9906.26	10244	10058.1	9838.93	10151.1	-0.0312343	0.986406	1.01848
ULK3	Pan-specific	Unc-51-like protein-serine/threonine kinase 3	NP_001092906.3	Q6PHR2	675.351	585.031	680.703	717.101	630.191	698.902	-0.103487	1.15439	0.949242
MLK3 (MAP3K11)	Pan-specific	Mixed-lineage protein-serine kinase 3	NP_002410.1	Q16584	236.733	304.49	467.813	543.739	270.612	505.776	-0.625409	0.777473	0.860362
CALD1	S789	Caldesmon	NP_004333	Q05682	205.077	244.326	192.761	223.591	224.702	208.176	0.0763903	0.839359	0.862117
PBK	Y272	Lymphokine-activated killer T-cell-originated protein kinase	NP_060962.2	Q96KB5	4231.14	4602.1	5312.02	5246.77	4416.62	5279.4	-0.178436	0.919393	1.01244
IRS1	Pan-specific	Insulin receptor substrate 1	NP_005535	P35568	255.739	240.103	334.459	360.894	247.921	347.676	-0.338162	1.06512	0.92675
PKCb2 (PRKCB2)	Pan-specific	Protein-serine kinase C beta 2	NP_002729	P05771-2	251.246	228.696	390.429	357.494	239.971	373.961	-0.443634	1.0986	1.09213
Abl2 (Arg)	Y439+T440	Abelson murine leukemia viral oncogene homologue 2	NP_009298.1	P42684	7443.63	7954.02	7442.85	6962.06	7698.83	7202.45	0.0666461	0.935833	1.06906
Nek2	Pan-specific	NIMA (never-in-mitosis)-related protein-serine kinase 2	NP_002488	P51955	144.066	177.331	251.28	153.964	160.698	202.622	-0.231815	0.812412	1.63207
Tau	S739	Microtubule-associated protein tau	NP_005901	P10636†	360.586	445.149	655.608	675.333	402.867	665.471	-0.501888	0.810034	0.970792
Chk1 (CHEK1)	S280	Checkpoint protein-serine kinase 1	NP_001265	O14757	5195.68	4946.64	5222.83	4941.46	5071.16	5082.15	-0.00216392	1.05034	1.05694
Lyn	Y508	Yes-related protein-tyrosine kinase; Tyrosine-protein kinase Lyn	NP_002341	P07948	5372.48	5909.42	5803.09	5507.65	5640.95	5655.37	-0.00255265	0.90914	1.05364
TRIM28 (TIF1B)	Y458	Transcription intermediary factor 1-beta	NP_005753.1	Q13263	26.4168	25.4989	27.7922	23.5145	25.9579	25.6533	0.0118011	1.036	1.18192
MARK2	Pan-specific	MAP/microtubule affinity-regulating protein-serine kinase 2	NP_001034558.2	Q7KZI7	1153.74	853.892	1169.57	910.074	1003.81	1039.82	-0.0352407	1.35115	1.28513
eIF4B	Pan-specific	Eukaryotic translation initiation factor 4B	NP_001408.2	P23588	564.087	744.831	573.409	567.546	654.459	570.477	0.137336	0.757336	1.01033
JNK1 (MAPK8)	T183+Y185	Jun N-terminus protein-serine kinase (stress-activated protein kinase (SAPK)) 1	NP_002741	P45983	1168.8	364.547	249.373	195.991	766.672	222.682	1.23631	3.20617	1.27237
PTPN11 (PTP1D; PTP2C; SHP2; SHPTP2; Syp)	Y62	Tyrosine-protein phosphatase non-receptor type 11	NP_002825	Q06124	4602.06	5006.62	5323.26	5485.54	4804.34	5404.4	-0.117693	0.919195	0.970416
PAK5 (PAK7)	Pan-specific	p21-activated kinase 5; Protein-serine/threonine kinase PAK 7	NP_065074.1	Q9P286	5273.79	5551.55	5608.71	6092.75	5412.67	5850.73	-0.0778248	0.949966	0.920555
RSK1 (RPS6KA1, p90RSK)	S363/S369	Ribosomal S6 protein-serine kinase 1; Ribosomal protein S6 kinase alpha 2	NP_002944	Q15418	422.851	595.981	336.311	525.474	509.416	430.892	0.167406	0.709504	0.640015
CASK (/Lin2)	Pan-specific	Calcium/calmodulin-dependent protein-serine kinase (Lin2 homolog)	NP_001119526.1	O14936	473.376	378.856	514.956	608.568	426.116	561.762	-0.276368	1.24949	0.846177
Yes	Y222+Y223	Yamaguchi sarcoma proto-oncogene-encoded tyrosine kinase	NP_005424	P07947	10292.1	7804.05	10905.4	8010.88	9048.07	9458.16	-0.0443269	1.31881	1.36133
HDAC4/5/9	S246/259/220	Histone deacetylase 4	NP_006028.2	P56524	1583.43	1284.01	1946.63	1309.97	1433.72	1628.3	-0.127265	1.23319	1.48601
EphB3	Y600	Ephrin type-B receptor 3 protein-tyrosine kinase	NP_004434.2	P54753	3231.62	2717.48	1010.08	1330.25	2974.55	1170.16	0.932948	1.1892	0.759319
EZR	Y146	Ezrin; Cytovilin	NP_001104547.1	P15311	626.098	659.407	621.543	647.205	642.752	634.374	0.013121	0.949486	0.96035
ULK1	Pan-specific	Unc-51-like protein-serine/threonine kinase 1	NP_003556.1	O75385	555.182	755.626	610.538	540.562	655.404	575.55	0.129926	0.734731	1.12945
NFkB p50	S337	Nuclear factor NF-kappa-B p105 subunit	NP_001158884.1	P19838	710.795	562.452	778.057	480.017	636.624	629.037	0.0119889	1.26374	1.62089
SRPK2	Pan-specific	Serine/arginine-rich protein-specific kinase 2; Serine kinase SRPK2	NP_001265202.1	P78362	5282.43	5195.86	5839.23	7032.56	5239.15	6435.9	-0.205733	1.01666	0.830314
mTOR (FRAP)	S2448	Mammalian target of rapamycin (FRAP); FKBP12-rapamycin complex-associated protein	NP_004949	P42345	627.966	700.503	589.085	635.621	664.235	612.353	0.0813262	0.896451	0.926788
Smad1	Pan-specific	SMA- and mothers against decapentaplegic homologue 1	NP_005891.1	Q15797	418.582	322.154	749.286	1461.78	370.368	1105.53	-1.09359	1.29933	0.512585
COX2	Pan-specific	Prostaglandin G/H synthase 2	NP_000954.1	P35354	303.084	260.54	434.882	400.014	281.812	417.448	-0.392919	1.16329	1.08717
CDK1 (CDC2)	Pan-specific	Cyclin-dependent protein-serine kinase 1; Cell division control protein 2 homologue	NP_001777	P06493	18.8994	17.2568	18.168	18.1938	18.0781	18.1809	-0.00567088	1.09519	0.998585
PKCg (PRKCG)	Pan-specific	Protein-serine kinase C gamma	NP_002730	P05129	1103.92	973.619	1139.59	982.212	1038.77	1060.9	-0.0210803	1.13383	1.16022
PKD1 (PRKCM, PKCm, PRKD1)	S738+S742	Protein-serine kinase C mu (Protein kinase D)	NP_002733	Q15139	1376.24	196.957	1530.73	201.712	786.601	866.223	-0.0964212	6.98753	7.58873
eIF4E	S209	Eukaryotic translation initiation factor 4 (mRNA cap binding protein)	NP_001959	P06730	61.5346	407.903	35.7726	176.805	234.719	106.289	0.792227	0.150856	0.202327
GRK2	Pan-specific	Beta-adrenergic receptor kinase 1	NP_001610	P25098	553.71	388.403	501.644	488.274	471.057	494.959	-0.0494969	1.42561	1.02738
VEGFR1 (Flt1)	Pan-specific	Vascular endothelial growth factor receptor 1	NP_001153392.1	P17948	8105.14	7606.51	8841.21	8140.98	7855.82	8491.09	-0.0777623	1.06555	1.08601
Nur77	S351	Nuclear receptor subfamily 4 group A member 1	NP_002126.2	P22736	6220.78	6690.58	4910.94	5804.22	6455.68	5357.58	0.186448	0.929782	0.846098
Calcineurin A	Pan-specific	Serine/threonine-protein phosphatase 2B catalytic subunit gamma isoform	NP_001230903.1	P48454	377.061	441.778	385.565	411.393	409.419	398.479	0.027085	0.853508	0.937217
MAPKAPK2 (RPS6KC1)	T222	Mitogen-activated protein kinase-activated protein kinase 2	NP_116584	P49137	8114.63	8738.76	7719.03	8077.85	8426.7	7898.44	0.0647402	0.928579	0.95558
CaMKK1 (CaMKK)	Pan-specific	Calcium/calmodulin-dependent protein-serine kinase kinase	NP_006540	Q8N5S9	4442.13	3557.26	4133.22	4303.53	3999.7	4218.37	-0.0532311	1.24875	0.960423
PKCh (PRKCeta)	T655	Protein-serine kinase C eta	NP_006246	P24723	6156.15	7173.57	6887.66	7774.99	6664.86	7331.32	-0.0953071	0.85817	0.885873
ZAP70	Y292	Zeta-chain (TCR) associated protein-tyrosine kinase, 70 kDa	NP_003168	P43403	3070.33	3154.56	2894.31	1421.58	3112.45	2157.95	0.366251	0.973301	2.03598
PLCE1	S1096+T1100	1-phosphatidylinositol-4,5-bisphosphate phosphodiesterase epsilon-1	NP_057425.3	Q9P212	1969.44	1852.11	2018.8	1938.69	1910.77	1978.75	-0.0349543	1.06335	1.04132
B-Myb (MYBL2)	T490	Myb-related protein B	NP_001265539.1	P10244	707.348	799.312	1003.87	761.951	753.33	882.909	-0.158719	0.884946	1.3175
Rb	S612	Retinoblastoma-associated protein 1	NP_000312	P06400	482.544	401.23	529.821	488.34	441.887	509.08	-0.141552	1.20266	1.08494
NBN (p95NBS1)	S343	Nibrin	NP_001019859.1	O60934	542.069	689.938	603.422	813.591	616.003	708.507	-0.139907	0.785678	0.741678
Jun (c-Jun)	S63	Jun proto-oncogene-encoded AP1 transcription factor	NP_002219	P05412	10574.2	10015.6	11814.4	9843.85	10294.9	10829.1	-0.0505903	1.05577	1.20018
Met	Y1234+Y1235	Hepatocyte growth factor (HGF) receptor-tyrosine kinase	NP_000236.2	P08581	5330.21	4735.79	5121.33	4800.85	5033	4961.09	0.014391	1.12552	1.06676
PTPN21	S637	Tyrosine-protein phosphatase non-receptor type 21	NP_008970.2	Q16825	997.342	901.086	1220.32	1191.81	949.214	1206.06	-0.239484	1.10682	1.02392
Adducin a/g (ADD3)	S662	Adducin-alpha/gamma	NP_058432.1	Q9UEY8	482.753	387.363	465.727	427.298	435.058	446.512	-0.0259876	1.24625	1.08994
DYRK4	Pan-specific	Dual specificity tyrosine-phosphorylation-regulated kinase 4	NP_003836.1	Q9NR20	352.166	228.117	433.29	387.34	290.141	410.315	-0.346557	1.54379	1.11863
Ret (GDNF receptor)	Pan-specific	Proto-oncogene tyrosine-protein kinase receptor Ret	NP_065681	P07949	549.4	411.318	818.487	591.726	480.359	705.107	-0.383816	1.3357	1.38322
p38a MAPK (MAPK14)	T180+Y182	Mitogen-activated protein-serine kinase p38 alpha; Mitogen-activated protein kinase 14	NP_001306	Q16539	5994.62	5740.3	6450.65	6632.75	5867.46	6541.7	-0.108776	1.0443	0.972546
eEF2K	S366	Eukaryotic elongation factor 2 kinase	NP_037434.1	O00418	1212.81	1324.4	1360.01	1122.49	1268.61	1241.25	0.0218006	0.915737	1.21161
p53 (TP53)	S37	Cellular tumor antigen p53	NP_000537.3	P04637	2581.23	2401.95	2197.27	2596.28	2491.59	2396.78	0.0387977	1.07464	0.846313
MYPT1 (MBS)	Pan-specific	Protein phosphatase 1 regulatory subunit 12A	NP_446342	O14974	509.938	489.11	660.661	515.802	499.524	588.231	-0.163464	1.04258	1.28084
CPS2 (CAD)	T456	Carbamoyl phosphate synthetase 2	NP_001293008.1	P27708	544.261	445.168	733.419	559.665	494.714	646.542	-0.267657	1.2226	1.31046
Myc	T58+S62	Myc proto-oncogene protein	NP_002458.2	P01106	634.726	278.474	649.425	404.508	456.6	526.966	-0.143328	2.2793	1.60547
MLK3 (MAP3K11)	T277+S281	Mixed-lineage protein-serine kinase 3; Mitogen-activated protein kinase kinase kinase 11	NP_002410.1	Q16584	3714.41	3066.01	4097.59	3463.56	3390.21	3780.58	-0.108985	1.21148	1.18305
CDK2	T160	Cyclin-dependent protein-serine kinase 2	NP_001789.2	P24941	4149.28	3811.97	4492.25	4604.04	3980.63	4548.14	-0.133279	1.08849	0.97572
EGFR (ErbB1)	Y1172	Epidermal growth factor receptor-tyrosine kinase	NP_005219	P00533	4613.17	4983	4382.44	4071.6	4798.09	4227.02	0.126719	0.925781	1.07634
JAK2	Pan-specific	Janus protein-tyrosine kinase 2	NP_004963	O60674	5722.02	6107.1	5898.63	6663.39	5914.56	6281.01	-0.0601146	0.936946	0.885229
GRK2	S670	G protein-coupled receptor-serine kinase 2	NP_001610	P25098	604.199	596.878	490.265	591.95	600.539	541.107	0.104209	1.01227	0.82822
Btk	Y551	Bruton's agammaglobulinemia tyrosine kinase	NP_000052	Q06187	4689.89	4536.99	4647.02	4257.04	4613.44	4452.03	0.0356132	1.0337	1.09161
IKKb (IkBKB)	Pan-specific	Inhibitor of nuclear factor kappa B kinase beta subunit	NP_001547.1	O14920	5546.09	5309.06	5895.54	5364.94	5427.57	5630.24	-0.0366606	1.04465	1.0989
POU2F1	S385	POU domain, class 2, transcription factor 1	XP_011507956.1	P14859	8470.41	7926.86	8004.7	10179	8198.63	9091.87	-0.103413	1.06857	0.786391
FOXO1A (FKHR)	S256	Forkhead box protein O1	NP_002006.2	Q12778	3430.21	3125.84	3262.74	3133.68	3278.02	3198.21	0.0246489	1.09737	1.04118
PKCg (PRKCG)	T655	Protein-serine kinase C gamma	NP_002730	P05129	586.956	513.983	179.599	668.036	550.469	423.817	0.261469	1.14197	0.268846
Tau	S721	Microtubule-associated protein tau	NP_005901	P10636†	191.032	258.116	203.526	237.515	224.574	220.521	0.0182139	0.740102	0.8569
ASK1 (MAP3K5)	Pan-specific	Apoptosis signal regulating protein-serine kinase 1	NP_005914	Q99683	200.711	164.638	287.207	229.573	182.675	258.39	-0.346763	1.2191	1.25105
Plk4 (SAK; STK18)	T170	Polo-like kinase-serine 4 (SAK)	NP_001177728.1	O00444	5523.17	5099.79	5607.96	5279.21	5311.48	5443.58	-0.0245667	1.08302	1.06227
IRS1	S639	Insulin receptor substrate 1	NP_005535	P35568	961.952	873.045	950.991	908.817	917.498	929.904	-0.0134305	1.10183	1.04641
CK1 delta (CSNK1D)	Pan-specific	Casein protein-serine kinase 1 delta	NP_001884.2	P48730	509.335	509.396	714.057	625.673	509.366	669.865	-0.273909	0.99988	1.14126
MKK3 (MAP2K3, MEK3)	Pan-specific	MAPK/ERK protein-serine kinase 3 beta isoform (MKK3 beta); Dual specificity mitogen-activated protein kinase kinase 3	NP_002747	P46734	7499.65	7509.47	7983.06	7700.17	7504.56	7841.61	-0.0439333	0.998692	1.03674
CPG16/CaMKinase VI	Pan-specific	Serine-threonine-protein kinase DCAMKL1	NP_001182344.1	O15075	405.506	376.038	374.802	380.236	390.772	377.519	0.034504	1.07836	0.985709
PKCd (PRKCD)	Y311	Protein-serine kinase C delta	NP_006245	Q05655	227.258	235.705	431.795	349.243	231.481	390.519	-0.522977	0.96416	1.23638
LTK	Y672	Leukocyte tyrosine kinase receptor	NP_002335.2	P29376	4647.87	4972.68	4274.16	5257.52	4810.27	4765.84	0.00928082	0.93468	0.812961
Nek3	Pan-specific	NIMA (never-in-mitosis)-related protein-serine kinase 3	NP_002489.1	P51956	476.555	526.843	764.11	507.211	501.699	635.66	-0.236664	0.904548	1.50649
Fos	Pan-specific	Fos-c FBJ murine osteosarcoma oncoprotein-related transcription factor	NP_005243	P01100	1326.78	850.123	980.956	963.282	1088.45	972.119	0.113035	1.5607	1.01835
JNK1 (MAPK8)	T183/Y185	Jun N-terminus protein-serine kinase (stress-activated protein kinase (SAPK)) 1	NP_002741	P45983	694.076	516.68	587.133	483.413	605.378	535.273	0.123076	1.34334	1.21456
Cbl	Y700	E3 ubiquitin-protein ligase CBL	NP_005179.2	P22681	121.38	113.502	183.588	135.018	117.441	159.303	-0.304873	1.06941	1.35973
CD45 (PTPRC; Receptor-type tyrosine-protein phosphatase C)	Pan-specific	Receptor protein-tyrosine phosphatase CD45	NP_002829.3	P08575	443.668	249.278	311.054	26.7944	346.473	168.924	0.718355	1.77981	11.6089
MAK	T157	Male germ cell-associated protein-serine kinase	NP_005897.1	P20794	5144.11	5938.03	5695.05	6290.35	5541.07	5992.7	-0.0783549	0.8663	0.905363
GCK (MAP4K2)	S170	Germinal centre protein-serine kinase; Mitogen-activated protein kinase kinase kinase kinase 2	NP_004570	Q12851	6754.67	8843.88	5363.16	5791.24	7799.28	5577.2	0.335344	0.763767	0.926081
Pim3	Pan-specific	Serine/threonine-protein kinase Pim-3	NP_001001852.2	Q86V86	557.241	605.709	698.175	731.964	581.475	715.069	-0.206812	0.919982	0.953838
Raf1 (RafC)	S621	Raf1 proto-oncogene-encoded protein-serine kinase	NP_002871	P04049	1331.68	983.097	1263.61	1028.62	1157.39	1146.12	0.00978317	1.35457	1.22845
PCTK2 (PCTAIRE2, CDK17)	Pan-specific	Cell division protein kinase 17; Protein-serine kinase PCTAIRE-2	NP_002586.2	Q00537	1019.6	1323.4	1069.49	1766.47	1171.5	1417.98	-0.190951	0.770435	0.60544
ENFB2	Pan-specific	Ephrin-B2	NP_004084.1	P52799	352.878	333.663	325.319	281.252	343.27	303.285	0.123844	1.05759	1.15668
PKM2	Y148	Pyruvate kinase isozymes M1/M2	NP_002645.3	P14618	971.053	1469.66	1172.91	1862.59	1220.36	1517.75	-0.218083	0.660732	0.62972
MyoD	Pan-specific	Myoblast determination protein 1	NP_002469.2	P15172	222.617	436.252	617.395	396.789	329.434	507.092	-0.431316	0.510294	1.55598
p70S6K (S6Ka, RPS6KB1)	T444+S447	Ribosomal protein S6 kinase beta-1; Ribosomal protein S6 kinase 1	NP_003152	P23443	6064.14	6949.83	6517.36	7599.89	6506.99	7058.62	-0.0813735	0.87256	0.857559
PLCB3	S1105	1-phosphatidylinositol-4,5-bisphosphate phosphodiesterase beta-3	NP_000923.1	Q01970	2013.55	2171.33	2245.43	1936.06	2092.44	2090.74	0.000812092	0.927338	1.15979
PTPRA	Y798	Receptor-type tyrosine-protein phosphatase alpha	NP_002827.1	P18433	5253.22	5684.43	5449.32	6752.25	5468.83	6100.79	-0.109354	0.924141	0.807038
H2AFX	S139	Histone H2A.X	NP_002096	P16104	2427.62	2675.93	2947.56	2936.4	2551.78	2941.98	-0.142292	0.907207	1.0038
NOS1	S746	Nitric oxide synthase, brain	NP_000611.1	P29475	3902.22	4163.48	4531.44	4395.2	4032.85	4463.32	-0.101421	0.937249	1.031
MOK (RAGE)	Pan-specific	MAPK-MAK-MRK overlapping kinase; MOK protein kinase	NP_055041.1	Q9UQ07	217.061	204.41	224.572	198.116	210.736	211.344	-0.0028823	1.06189	1.13354
p38d MAPK (MAPK13)	Pan-specific	Mitogen-activated protein-serine kinase p38 delta; Mitogen-activated protein kinase 13	NP_002745	O15264	2907.44	2634.07	3576.8	3859	2770.76	3717.9	-0.294039	1.10378	0.926873
MARK3	Pan-specific	MAP/microtubule affinity-regulating protein-serine kinase 3	NP_001122390.2	P27448	365.499	255.628	381.488	253.986	310.563	317.737	-0.0228367	1.42981	1.502
Arrestin b	S412	Arrestin beta 1	NP_004032	P49407	1097.79	918.844	772.398	781.253	1008.32	776.826	0.260822	1.19475	0.988666
CDK7	Pan-specific	Cyclin-dependent protein-serine kinase 7	NP_001790	P50613	858.713	845	785.692	774.969	851.856	780.331	0.0877003	1.01623	1.01384
CDK2	Pan-specific	Cyclin-dependent protein-serine kinase 2	NP_001789.2	P24941	615.534	681.978	915.404	656.15	648.756	785.777	-0.191616	0.902573	1.39511
MARK4	Pan-specific	MAP/microtubule affinity-regulating protein-serine kinase 4	NP_001186796.1	Q96L34	939.726	821.178	1015.21	989.267	880.452	1002.24	-0.129555	1.14436	1.02622
Plk1 (PLK)	T210	Polo-like protein-serine kinase 1	NP_002652.2	P53350	2190.17	2038.36	2141.39	1806.16	2114.27	1973.77	0.0687612	1.07448	1.1856
PKCt (PRKCQ)	Pan-specific	Protein-serine kinase C theta	NP_006248	Q04759	155.217	462.985	110.647	296.192	309.101	203.419	0.418397	0.335252	0.373564
PRKACA (PKA)	Pan-specific	cAMP-dependent protein kinase catalytic subunit alpha	NP_002721	P17612	1194.82	1267.63	3121.03	1843.93	1231.23	2482.48	-0.701245	0.942563	1.6926
NFKB p65 (Rel A)	S529	NF-kappa-B p65 nuclear transcription factor	NP_003989	Q04206	924.302	1623.73	1163.86	1520.36	1274.02	1342.11	-0.0520703	0.569246	0.765516
PTPN1 (PTP1B)	S50	Tyrosine-protein phosphatase non-receptor type 1	NP_002818.1	P18031	1337.72	1142.34	1444.35	1405.75	1240.03	1425.05	-0.139071	1.17103	1.02746
GOLGA2 (GM130)	S125	Golgin subfamily A member 2	NP_004477.3	Q08379	897.349	654.04	967.654	777.221	775.695	872.438	-0.117532	1.37201	1.24502
MARK1	Pan-specific	MAP/microtubule affinity-regulating protein-serine kinase 1	NP_061120.3	Q9P0L2	1035.55	1098.94	1011.2	1778.05	1067.24	1394.63	-0.267547	0.942324	0.568713
PKCl (PRKCiota)	Pan-specific	Protein-serine kinase C lambda/iota	NP_002731	P41743	117.732	108.328	202.771	1864.04	113.03	1033.41	-2.21296	1.08681	0.10878
GSK3b	T275+T277	Glycogen synthase-serine kinase 3 beta	NP_002084	P49841	5615.33	6612.83	4822.3	4631.23	6114.08	4726.76	0.257354	0.849157	1.04126
eIF4B	S422	Eukaryotic translation initiation factor 4B	NP_001408.2	P23588	27.7804	1382.98	1007.38	38.84	705.381	523.108	0.29895	0.0200873	25.9366
RelB	S552	Transcription factor RelB	NP_006500.2	Q01201	653.817	1103.89	537.031	1003.81	878.855	770.42	0.131684	0.592283	0.534994
ILK1 (ILK)	S343	Integrin-linked protein-serine kinase-1	NP_034692	Q13418	1060.21	1382.34	1553.38	1458.58	1221.28	1505.98	-0.209547	0.76697	1.065
PKCe (PRKCE)	S729	Protein-serine kinase C epsilon	NP_005391	Q02156	442.266	983.857	679.965	1207.71	713.062	943.839	-0.280388	0.449523	0.563019
PTPRB	Y1981	Receptor-type tyrosine-protein phosphatase beta	NP_002828.3	P23467	5271.9	5056.24	5570.55	5610.12	5164.07	5590.34	-0.079315	1.04265	0.992947
Syk	Y323	Spleen protein-tyrosine kinase	NP_003168	P43405	3168.91	2927.83	3550.01	4176.53	3048.37	3863.27	-0.236908	1.08234	0.849991
STAT4	Y693	Signal transducer and activator of transcription 4	NP_003142.1	Q14765	6836.28	7147.14	7708.99	8085.51	6991.71	7897.25	-0.12179	0.956506	0.953432
Arrestin b	Pan-specific	Arrestin beta 1	NP_004032	P49407	419.811	301.185	268.912	232.76	360.498	250.836	0.362686	1.39387	1.15532
Tau	S396	Microtubule-associated protein tau	NP_005901	P10636†	173.282	163.121	291.735	289.405	168.202	290.57	-0.546682	1.06229	1.00805
Fyn	Pan-specific	Fyn proto-oncogene-encoded protein-tyrosine kinase	NP_002028	P06241	287.141	407.034	471.325	491.057	347.088	481.191	-0.326687	0.705445	0.959818
PCYT1A (CTPCT; CCTA)	S329+S331	CTP: phosphocholine cytidylyltransferase isoform A	NP_001299602.1	P49585	2525.29	2675.19	3081.49	3027.94	2600.24	3054.71	-0.161083	0.943965	1.01769
CDK2	Pan-specific	Cyclin-dependent protein-serine kinase 2	NP_001789.2	P24941	884.636	684.818	1098.42	848.156	784.727	973.286	-0.215341	1.29178	1.29506
eIF2a	Pan-specific	Eukaryotic translation initiation factor 2 alpha	NP_004085	P05198	320.523	357.351	294.263	321.479	338.937	307.871	0.0961328	0.896942	0.915341
Bcr	Y177	Breakpoint cluster region protein	NP_004318.3	P11274	267.762	239.043	284.984	228.861	253.403	256.922	-0.0137943	1.12014	1.24523
LATS1	S464	Large tumour suppressor 1 protein-serine kinase (WARTS)	NP_004681.1	O95835	2935.87	2680.62	3269.15	2328.23	2808.24	2798.69	0.00340827	1.09522	1.40414
GSK3a	S278+Y279	Glycogen synthase-serine kinase 3 alpha	NP_002084	P49840	5753.36	5793.07	5045.14	5063.41	5773.21	5054.27	0.132995	0.993144	0.996393
YSK1 (STK25, SOK1)	T174	Serine/threonine-protein kinase 25	NP_006365.2	O00506	8748.1	8361.81	9162.3	8647.84	8554.96	8905.07	-0.04011	1.0462	1.05949
PED15 (PEA15)	S116	Astrocytic phosphoprotein PEA-15	NP_003759	Q15121	1207.39	1364.42	1092.27	1670.27	1285.91	1381.27	-0.0715433	0.884911	0.653949
PCYT1A (CTPCT; CCTA)	Pan-specific	CTP: phosphocholine cytidylyltransferase isoform A	NP_001299602.1	P49585	387.499	306.437	400.17	459.964	346.968	430.067	-0.214709	1.26453	0.870004
PLCG1	Y977	1-phosphatidylinositol-4,5-bisphosphate phosphodiesterase gamma-2	NP_877963.1	P19174	8285.53	7227.05	9909.65	8114.99	7756.29	9012.32	-0.150089	1.14646	1.22115
InsR (IR)	Pan-specific	Insulin receptor	NP_000199.2	P06213	882.054	485.963	586.256	735.671	684.008	660.964	0.0342715	1.81506	0.796899
AurKB (Aurora B, AIM-1)	T232	Aurora Kinase B (serine/threonine protein kinase 12)	NP_004208	Q96GD4	1689.26	1463.6	1990.29	1975.71	1576.43	1983	-0.229447	1.15419	1.00738
Rb	T356	Retinoblastoma-associated protein 1	NP_000312	P06400	1000.44	697.058	1159.13	818.681	848.748	988.906	-0.152838	1.43523	1.41585
p38a MAPK (MAPK14)	Pan-specific	Mitogen-activated protein-serine kinase p38 alpha; Mitogen-activated protein kinase 14	NP_001306	Q16539	1356.36	1284.37	1363.07	1422.51	1320.36	1392.79	-0.0534023	1.05605	0.95821
STAT6	Pan-specific	Signal transducer and activator of transcription 6	NP_003144.3	P42226	1045.27	1263.9	1797.46	1598.7	1154.59	1698.08	-0.385754	0.827022	1.12433
MRCKa (PK428)	Pan-specific	Myotonic dystrophy kinase-related CDC42-binding kinasealpha	XP_005273381.1	Q5VT25	763.308	609.12	862.348	661.359	686.214	761.854	-0.104565	1.25313	1.3039
NFKB p65 (Rel A)	S536	NF-kappa-B p65 nuclear transcription factor	NP_003989	Q04206	591.313	509.109	822.086	534.242	550.211	678.164	-0.209087	1.16147	1.53879
PKR1 (PRKR; EIF2AK2)	T446	Double-stranded RNA-dependent protein-serine kinase; Interferon-induced, double-stranded RNA-activated protein kinase	NP_002750	P19525	957.033	1504.04	1346.71	1489.68	1230.54	1418.19	-0.141933	0.636307	0.904021
RelB	Pan-specific	Transcription factor RelB	NP_006500.2	Q01201	800.031	1157.98	863.722	937.309	979.007	900.515	0.0835716	0.690883	0.921492
EGFR (ErbB1)	Y869	Epidermal growth factor receptor-tyrosine kinase	NP_005219	P00533	5617.71	5557.11	6139.28	5769.72	5587.41	5954.5	-0.0636325	1.0109	1.06405
Akt1 (PKBa)	Y315	RAC-alpha serine/threonine-protein kinase	NP_005154	P31749	4235.63	4223.43	4158.16	4044.28	4229.53	4101.22	0.0308064	1.00289	1.02816
FAK (PTK2)	Pan-specific	Focal adhesion protein-tyrosine kinase	NP_005598	Q05397	272.389	257.443	313.858	322.638	264.916	318.248	-0.183419	1.05806	0.972784
PLCG2	Y753	1-phosphatidylinositol-4,5-bisphosphate phosphodiesterase gamma-2	NP_002652.2	P16885	746.191	1035.7	725.571	22.4249	890.944	373.998	0.868032	0.720471	32.3555
Kit	Y730	Mast/stem cell growth factor receptor protein-tyrosine Kit	NP_006566	P10721	1498.41	1337.76	1443.64	968.968	1418.08	1206.31	0.161744	1.12009	1.48988
p70S6K (S6Ka, RPS6KB1)	T412	Ribosomal protein S6 kinase beta-1; Ribosomal protein S6 kinase 1	NP_003152	P23443	5329.02	5239.02	5452.28	5942.02	5284.02	5697.15	-0.0752793	1.01718	0.917581
BRCA1	S988	Breast cancer type 1 susceptibility protein	NP_009225.1	P38398	378.76	363.534	482.05	423.021	371.147	452.535	-0.198267	1.04188	1.13954
Btk	Pan-specific	Bruton's agammaglobulinemia tyrosine kinase	NP_000052	Q06187	852.003	1370.52	1664.19	937.527	1111.26	1300.86	-0.157527	0.621663	1.77508
MEK1 (MKK1, MAP2K1)	T386	MAPK/ERK protein-serine kinase 1 (MKK1); Dual specificity mitogen-activated protein kinase kinase 1	NP_002746	Q02750	363.172	357.625	435.155	402.569	360.398	418.862	-0.150331	1.01551	1.08094
Src	Y529	Src oncogene-encoded protein-tyrosine kinase	NP_005408	P12931	16.7365	15.0253	16.9714	20.8641	15.8809	18.9177	-0.174983	1.11389	0.813422
Raf-B (BRaf)	Pan-specific	B-Raf proto-oncogene serine-threonine-protein kinase; RafB proto-oncogene-encoded protein-serine kinase	NP_004324	P15056	5460.65	5190.83	5241.29	5854.28	5325.74	5547.79	-0.0408471	1.05198	0.895292
PFTAIRE2 (ALS2CR7)	Pan-specific	Amyotrophic lateral sclerosis 2 chromosomal region candidate gene 7 protein	XP_005246838.1	Q96Q40	1391.98	1409.45	1434.64	1612.53	1400.71	1523.58	-0.0840818	0.987603	0.889682
PTEN	Pan-specific	Phosphatidylinositol-3,4,5-trisphosphate 3-phosphatase and protein phosphatase and tensin homolog deleted on chromosome 10	NP_000305	P60484	4527.38	4147.55	4848.82	2319.1	4337.46	3583.96	0.190821	1.09158	2.09082
Smad2/3	Pan-specific	Mothers against decapentaplegic homologue 2/3	NP_001003652	Q15796/P84022	449.198	463.019	525.562	583.614	456.108	554.588	-0.195496	0.970151	0.90053
Raf1 (RafC)	Pan-specific	Raf1 proto-oncogene-encoded protein-serine kinase	NP_002871	P04049	4737.58	4816.54	5495.12	6803.73	4777.06	6149.42	-0.252533	0.983608	0.807663
c-Jun	S63	Transcription factor AP-1	NP_002219	P05412	397.871	172.488	334.046	288.307	285.179	311.177	-0.0872431	2.30666	1.15865
SRPK1	S587	Serine/arginine-rich protein-specific kinase 1; SRPK1a protein kinase	NP_003128.3	Q96SB4	4056.64	4089.23	5106.97	6301.37	4072.93	5704.17	-0.336835	0.99203	0.810454
Fyn	T12	Fyn proto-oncogene-encoded protein-tyrosine kinase	NP_002028	P06241	3019.67	1007.56	746.113	724.347	2013.62	735.23	1.0075	2.99702	1.03005
Tyro3	Y681	Tyrosine-protein kinase receptor TYRO3	NP_006284.2	Q06418	1279.51	1381.62	1480.38	1516.46	1330.57	1498.42	-0.118807	0.926095	0.976206
Connexin 43	Pan-specific	Gap junction alpha-1 protein	NP_000156.1	P17302	306.807	238.928	379.477	309.957	272.868	344.717	-0.233738	1.2841	1.22429
PDGFRa	Y754	Platelet-derived growth factor receptor kinase alpha	NP_006197	P16234	1173.59	1135	1414.49	1148.74	1154.29	1281.62	-0.104636	1.034	1.23134
Mnk1	Pan-specific	MAP kinase-interacting protein-serine/threonine kinase 1	NP_001129025.1	Q9BUB5	212.302	260.385	355.648	332.727	236.344	344.188	-0.3759	0.815341	1.06889
Shc1 (Shc)	Y349	SH2 domain-containing transforming protein 1	NP_003020	P29353	23.4411	1247.82	26.0427	920.442	635.629	473.243	0.295007	0.0187857	0.0282937
HDAC4	Pan-specific	Histone deacetylase 4	NP_006028.2	P56524	599.428	397.188	786.007	462.886	498.308	624.446	-0.225647	1.50918	1.69806
NFKB p65 (Rel A)	S276	NF-kappa-B p65 nuclear transcription factor	NP_003989	Q04206	4818.57	4715.7	4328.55	4915.75	4767.14	4622.15	0.0308853	1.02182	0.880547
RSK1 (RPS6KA1, p90RSK)	S221/S227	Ribosomal S6 protein-serine kinase 1; Ribosomal protein S6 kinase alpha 2	NP_002944	Q15418	19.7281	1767.81	18.4591	15.6757	893.767	17.0674	3.95828	0.0111596	1.17756
PLCG1	Y783	1-phosphatidylinositol-4,5-bisphosphate phosphodiesterase gamma-2	NP_877963.1	P19174	6029.89	6217.81	8870.58	6717.32	6123.85	7793.95	-0.241156	0.969777	1.32055
BARK1 (GRK2, ADRBK1)	S670	Beta-adrenergic receptor kinase 1	NP_001610	P25098	2505.42	2006.28	2471.04	2268.96	2255.85	2370	-0.0493622	1.24879	1.08906
Rb	S780	Retinoblastoma-associated protein 1	NP_000312	P06400	401.005	614.855	378.241	499.421	507.93	438.831	0.146229	0.652194	0.757358
p38a MAPK (MAPK14)	Y182	Mitogen-activated protein-serine kinase p38 alpha; Mitogen-activated protein kinase 14	NP_001306	Q16539	914.726	888.279	1108.42	886.445	901.503	997.43	-0.101119	1.02977	1.25041
HSP90a (HSP90AA1; HSP90; HSP86; HSPC; HSPCA; LAP2)	Pan-specific	Heat shock 90 kDa protein alpha	NP_005339	P07900	1320.59	1360.92	1483.96	1404.56	1340.76	1444.26	-0.0743623	0.970368	1.05652
CLK3	Pan-specific	Dual specificity protein kinase CLK3	NP_001123500.1	P49761	721.483	705.237	781.75	640.292	713.36	711.021	0.00328448	1.02304	1.22093
BLNK	Y84	B-cell linker protein	NP_037446	Q8WV28	2170.7	2465.37	1351.32	1289.19	2318.04	1320.25	0.562899	0.880475	1.04819
NuaK1 (ARK5)/Nuak2	T211	NUAK family SNF1-like kinase 1; AMPK-related protein kinase 5	NP_055655.1	O60285	4979.8	4897.1	5989.23	5824.5	4938.45	5906.86	-0.179064	1.01689	1.02828
MEK1 (MKK1, MAP2K1)	S298	MAPK/ERK protein-serine kinase 1 (MKK1); Dual specificity mitogen-activated protein kinase kinase 1	NP_002746	Q02750	1304.91	1145.38	1658.07	1335.18	1225.14	1496.62	-0.200154	1.13928	1.24183
ROCK2 (ROKa)	Pan-specific	Rho-associated protein kinase 2	NP_004841	O75116	1427.63	1662.81	1313.71	1402.63	1545.22	1358.17	0.129024	0.858568	0.936607
p53 (TP53)	T18+S20	Cellular tumor antigen p53	NP_000537.3	P04637	10083.5	10197.9	10446.9	11011.1	10140.7	10729	-0.0563931	0.988778	0.948763
Chk1 (CHEK1)	S317	Checkpoint protein-serine kinase 1	NP_001265	O14757	4145.17	3571.39	3526.49	3146.52	3858.28	3336.51	0.145297	1.16066	1.12076
TAO1 (TAOK1)	S181	Serine/threonine-protein kinase TAO1	NP_065842.1	Q7L7X3	2933.93	2779.4	3630.73	3374.86	2856.66	3502.8	-0.203907	1.0556	1.07582
CrkL	Pan-specific	Crk-like protein	NP_005198.1	P46109	1532.83	1446.49	1424.09	1396.46	1489.66	1410.28	0.0547633	1.05969	1.01979
Caveolin 2	Pan-specific	Caveolin 2	NP_001224	P51636	825.619	554.413	1035	657.566	690.016	846.284	-0.204141	1.48918	1.57399
ITGB3	Y759	Integrin beta-3	NP_000203.2	P05106	27.2853	26.2828	30.8941	29.901	26.7841	30.3975	-0.126554	1.03814	1.03321
RSK1 (RPS6KA1, p90RSK)	Y220+S221	Ribosomal S6 protein-serine kinase 1; Ribosomal protein S6 kinase alpha 2	NP_002944	Q15418	5505.8	5131.66	5903.04	6248.56	5318.73	6075.8	-0.133079	1.07291	0.944703
HSF1	Pan-specific	Heat shock factor protein 1	NP_005517.1	Q00613	1335.59	1190.97	1660.43	915.248	1263.28	1287.84	-0.0192541	1.12143	1.81418
Jun (c-Jun)	T91+T93	Jun proto-oncogene-encoded AP1 transcription factor	NP_002219	P05412	754.708	348.455	459.585	381.952	551.582	420.768	0.270707	2.16587	1.20325
CrkL	Y251	Crk-like protein	NP_005198.1	P46109	1966.9	1802.81	1516.26	1585.12	1884.85	1550.69	0.195152	1.09102	0.956556
PKCa (PRKCA)	Pan-specific	Protein-serine kinase C alpha	NP_002728	P17252	1299.42	1402.28	1904.25	1581.86	1350.85	1743.05	-0.254903	0.926651	1.2038
CK2a1 (CSNK2A1)	Pan-specific	Casein protein-serine kinase 2 alpha/ alpha prime	NP_001887	P68400	362.609	330.849	440.818	466.944	346.729	453.881	-0.269291	1.096	0.944048
TAK1 (MAP3K7)	T184+T187	TGF-beta-activated protein-serine kinase 1; Mitogen-activated protein kinase kinase kinase 7	NP_663306	O43318	2714.42	3245.27	3206.08	4485.03	2979.84	3845.55	-0.255047	0.836422	0.714839
Gab1	Y627	GRB2-associated-binding protein 1	NP_002030.2	Q13480	25.6096	24.8791	182.557	242.609	25.2444	212.583	-2.13073	1.02936	0.752474
CTNNB1	Pan-specific	Catenin (cadherin-associated protein) beta 1	NP_001895	P35222	219.488	177.572	266.682	312.822	198.53	289.752	-0.378086	1.23605	0.852505
ROCK2 (ROKa)	Y722	Rho-associated protein kinase 2	NP_004841	O75116	3362.27	3144.21	3676.58	3420.94	3253.24	3548.76	-0.0869476	1.06935	1.07473
Bmx (Etk)	Y40	Bone marrow X protein-tyrosine kinase	NP_001712	P51813	2898.31	3770.35	2817.03	2198.3	3334.33	2507.66	0.284921	0.768711	1.28146
CRYAB	S19	Crystallin aB	NP_001876	P02511	1305.17	1330.4	1146.5	1286.83	1317.78	1216.66	0.0798389	0.981039	0.890954
RSK1 (RPS6KA1, p90RSK)	S380	Ribosomal S6 protein-serine kinase 1; Ribosomal protein S6 kinase alpha 2	NP_002944	Q15418	553.744	343.177	686.341	411.445	448.46	548.893	-0.202083	1.61358	1.66812
Chk2 (CHEK2)	Pan-specific	Checkpoint protein-serine kinase 2	NP_009125	O96017	166.067	156.524	284.365	230.747	161.295	257.556	-0.468001	1.06097	1.23236
HSP90AB1 (HSP90; HSP84; HSP90B; HSPC2; HSPCB)	Pan-specific	Heat shock 90 kDa protein beta	NP_031381	P08238	2047.45	2214.27	2325.24	2135.58	2130.86	2230.41	-0.0456619	0.924661	1.08881
CSF1R (Fms)	Pan-specific	Macrophage colony-stimulating factor 1 receptor	NP_005202.2	P07333	6584.63	6771.16	6095.15	6367.9	6677.9	6231.52	0.0691821	0.972453	0.957168
TTK	Y833+Y836	Dual specificity protein kinase TTK	NP_003309.2	P33981	6584.79	6476	8403.03	7290.59	6530.4	7846.81	-0.183639	1.0168	1.15259
PFKFB3	S461	6-phosphofructo-2-kinase/fructose-2,6-biphosphatase 3	NP_004557.1	Q16875	2601.12	2536.78	2879.54	3471.73	2568.95	3175.64	-0.212011	1.02536	0.829425
HDAC5	S498	Histone deacetylase 5	NP_005465.2	Q9UQL6	2148.92	1872.1	2442.69	1800.97	2010.51	2121.83	-0.053889	1.14787	1.35632
PTEN	S380	Phosphatidylinositol-3,4,5-trisphosphate 3-phosphatase and protein phosphatase and tensin homolog deleted on chromosome 10	NP_000305	P60484	327.143	577.963	820.714	606.621	452.553	713.667	-0.455512	0.566028	1.35293
LOK	S191	Lymphocyte-oriented protein-serine kinase; Serine-threonine-protein kinase 10	NP_005981.3	O94804	6542.93	6655.43	6505.11	6139.46	6599.18	6322.29	0.0428652	0.983096	1.05956
ACTB	Y294	Actin, cytoplasmic 1; Beta-actin	NP_001092.1	P60709	6992.95	6716.82	6581.71	6655.42	6854.88	6618.57	0.0350824	1.04111	0.988924
eIF4G (eIF4G1)	S1232	Eukaryotic translation initiation factor 4 gamma 1	NP_004944	Q04637	1722.41	1960.94	1904.41	2109.26	1841.67	2006.83	-0.0858832	0.878355	0.902881
PKM2	Y390	Pyruvate kinase isozymes M1/M2	NP_002645.3	P14618	7083.5	6157.2	6610.36	7563.39	6620.35	7086.88	-0.0680969	1.15044	0.873994
MEKK1 (MAP3K1)	Pan-specific	MAPK/ERK kinase kinase 1; Mitogen-activated protein kinase kinase kinase 1 [Fragment]	XP_042066	Q13233	2944.73	2956.15	3297.51	3057.42	2950.44	3177.47	-0.07413	0.996135	1.07853
WASP	Y291	Wiskott-Aldrich syndrome protein	NP_000368.1	P42768	2301.37	2177.96	2186.1	1847.76	2239.66	2016.93	0.104749	1.05666	1.18311
ULK1	Pan-specific	Unc-51-like kinase 1; Serine-threonine-protein kinase ULK1	NP_003556.1	O75385	1461.61	1501.12	1731.96	1659.33	1481.36	1695.64	-0.1351	0.97368	1.04377
STAT4	S721	Signal transducer and activator of transcription 4	NP_003142.1	Q14765	2420.37	1885.97	2546.6	3490.54	2153.17	3018.57	-0.33784	1.28335	0.729571
SND1	Y908	Staphylococcal nuclease domain-containing protein 1	NP_055205.2	Q7KZF4	2746.76	2619.9	2825.4	2793.93	2683.33	2809.66	-0.0460061	1.04842	1.01126
Fyn	Y531	Fyn proto-oncogene-encoded protein-tyrosine kinase	NP_002028	P06241	1577.79	1813.92	1231.66	1341.09	1695.86	1286.38	0.276358	0.869824	0.9184
Rb	T821+T826	Retinoblastoma-associated protein 1	NP_000312	P06400	240.457	201.439	390.104	297.475	220.948	343.79	-0.442102	1.1937	1.31139
HePTP (PTPN7)	S44	Tyrosine-protein phosphatase non-receptor type 7	NP_002823.3	P35236	4583.26	4146.11	4050.83	4173.61	4364.69	4112.22	0.0595826	1.10544	0.970582
IKKa (IkBKA)	T179+S180	Inhibitor of NF-kappa-B protein-serine kinase alpha (CHUK)	NP_001269	O15111	7104.04	7156.87	6076.17	6593.63	7130.45	6334.9	0.118301	0.992617	0.921522
TYK2	Pan-specific	Protein-tyrosine kinase 2 (Jak-related)	NP_003322	P29597	2963.79	3046.64	3227.29	3420.19	3005.21	3323.74	-0.100742	0.972807	0.943599
HRAS	Y157	GTPase HRas	NP_001123914.1	P01112	6237.23	7363.24	6678.61	6135.53	6800.24	6407.07	0.0595555	0.847076	1.08852
IGF1R	Y1280	Insulin-like growth factor 1 receptor protein-tyrosine kinase	NP_000866	P08069	1816.95	1578.05	1923.14	1839.84	1697.5	1881.49	-0.102906	1.15139	1.04527
VEGFR2 (KDR)	Pan-specific	Vascular endothelial growth factor receptor 2 ; Vascular endothelial growth factor receptor-tyrosine kinase 2 (Flk1)	NP_002244	P35968	4573.26	4628.92	4836.31	4714.7	4601.09	4775.5	-0.0372064	0.987977	1.0258
Myc	T58	Myc proto-oncogene protein	NP_002458.2	P01106	1301.89	1764.33	1342.95	1617.79	1533.11	1480.37	0.0350102	0.737897	0.830114
CBS	S227	Cystathionine beta-synthase	NP_000062.1	P35520	1281.95	1079.6	1520.81	1172.07	1180.77	1346.44	-0.131294	1.18743	1.29755
ERK3 (MAPK6)	S189	Extracellular regulated protein-serine kinase 3	NP_002739	Q16659	5092.62	5511.27	5050.94	5012.86	5301.95	5031.9	0.0522767	0.924037	1.0076
GFAP	Pan-specific	Glial fibrillary acidic protein	NP_002046	P14136	21.4655	3783.32	3185.96	3031.82	1902.39	3108.89	-0.491155	0.00567373	1.05084
GCLC	S5+S8	Glutamate--cysteine ligase catalytic subunit	NP_001184044.1	P48506	3589.94	3758.15	2986.4	3300.49	3674.04	3143.45	0.155974	0.95524	0.904833
STAT5A	Y694	Signal transducer and activator of transcription 5A	NP_003143	P42229	4472.96	4464.78	3001.44	2963.87	4468.87	2982.66	0.404321	1.00183	1.01267
LATS1	Pan-specific	Large tumour suppressor 1 protein-serine kinase (WARTS)	NP_004681.1	O95835	807.475	1131.07	1006.15	954.449	969.272	980.297	-0.011311	0.713904	1.05416
Flt3 (STK1)	Pan-specific	Fetal liver fms-related tyrosine kinase 3; Receptor-type tyrosine-protein kinase FLT3	NP_004110.2	P36888	1558.85	1754.75	1306.83	1261.48	1656.8	1284.15	0.25479	0.888364	1.03595
HSP90AB1 (HSP90B; HSP90-beta)	Y484	Heat shock 90 kDa protein beta	NP_031381	P08238	7371.84	7901	8296.12	8375.42	7636.42	8335.77	-0.0876264	0.933026	0.990531
ERa (ESR1)	Pan-specific	Estrogen receptor	NP_000116.2	P03372	326.228	341.787	1066.56	896.961	334.008	981.761	-1.07818	0.954476	1.18908
LEDGF	S273+S275	PC4 and SFRS1-interacting protein	NP_001121689.1	O75475	1974.11	2351.44	1995.69	2412.63	2162.78	2204.16	-0.0189518	0.839533	0.827184
DYRK1A	Y321	Dual specificity tyrosine-phosphorylation-regulated kinase 1A	NP_001387.2	Q13627	1770.72	1958.96	1636.71	1612.29	1864.84	1624.5	0.137976	0.903906	1.01515
SSRP1	Y441+S444	FACT complex subunit SSRP1	NP_003137.1	Q08945	1867.37	2005.16	2354.37	3097.34	1936.27	2725.85	-0.34202	0.931286	0.760126
MST1 (STK4, Krs2)	T183	Mammalian STE20-like protein-serine kinase 1 (KRS2); Serine-threonine-protein kinase 4	NP_006273	Q13043	2463.48	2589.41	2783.62	2507.29	2526.45	2645.45	-0.046028	0.951367	1.11021
BCKD (BCKDK)	Pan-specific	[3-methyl-2-oxobutanoate dehydrogenase [lipoamide]] kinase, mitochondrial	NP_005872.2	O14874	1293.39	1204.79	1164.71	1198.46	1249.09	1181.59	0.0555581	1.07354	0.971841
CDK1 (CDC2)	T161	Cyclin-dependent protein-serine kinase 1; Cell division control protein 2 homologue	NP_001777	P06493	959.635	806.603	807.91	778.883	883.119	793.396	0.107137	1.18972	1.03727
GSK3a	Y279	Glycogen synthase-serine kinase 3 alpha	NP_002084	P49840	1833.16	611.483	388.179	387.218	1222.32	387.699	1.14828	2.99789	1.00248
MLK2 (MAP3K10)	Pan-specific	Mixed-lineage protein-serine kinase 2; Mitogen-activated protein kinase kinase kinase 10	NP_002437.2.	Q02779	1611.33	1461.03	1531.01	1628.01	1536.18	1579.51	-0.0278147	1.10288	0.940422
GluR1	S849	Glutamate receptor 1	NP_000818.2	P42261	930.827	1162.24	954.275	915.545	1046.53	934.91	0.112787	0.800892	1.0423
Cbl	Y700	E3 ubiquitin-protein ligase CBL	NP_005179.2	P22681	1039.25	817.876	1166.63	824.395	928.561	995.514	-0.0696236	1.27066	1.41514
GATA1	S142	Transcription factor GATA-1	NP_002040.1	P15976	635.93	729.793	706.541	651.562	682.861	679.051	0.00559533	0.871383	1.08438
ZC2 (TNIK)	Pan-specific	TRAF2 and NCK-interacting kinase	NP_055843.1	Q9UKE5	894.432	1334.18	1701.59	1233.14	1114.31	1467.36	-0.275232	0.670397	1.37988
MCM2	Y137+S139	DNA replication licensing factor MCM2	NP_004517.2	P49736	6789.8	7035.2	7190.78	7624.18	6912.5	7407.48	-0.0691591	0.965118	0.943155
TTK	Pan-specific	Dual specificity protein kinase	NP_003309.2	P33981	129.014	125.475	105.049	108.702	127.245	106.875	0.174451	1.02821	0.966397
Plk3 (CNK)	Pan-specific	Polo-like protein-serine kinase 3 (cytokine- inducible kinase (CNK))	NP_004064.2	Q9H4B4	2714.06	2647.61	2423.06	3198.81	2680.83	2810.93	-0.0473885	1.0251	0.757489
HIPK2	Pan-specific	Homeodomain-interacting protein-serine kinase 2	NP_073577.3	Q9H2X6	1506.12	1369.05	1564.64	1438.6	1437.58	1501.62	-0.0435819	1.10012	1.08761
mTOR (FRAP)	Pan-specific	Mammalian target of rapamycin (FRAP); FKBP12-rapamycin complex-associated protein	NP_004949	P42345	2223.93	2501.21	3243.04	2435.46	2362.57	2839.25	-0.183791	0.889142	1.33159
PTEN	S380/S382/S385	Phosphatidylinositol-3,4,5-trisphosphate 3-phosphatase and protein phosphatase and tensin homolog deleted on chromosome 10	NP_000305	P60484	341.208	1375.27	1518.08	1556.98	858.238	1537.53	-0.583053	0.248103	0.975016
LRRK2 (PARK8)	Pan-specific	Leucine-rich repeat protein-serine/threonine kinase 2	NP_940980.3	Q5S007	3056.13	3867.14	3268.86	2214.23	3461.63	2741.55	0.233218	0.790283	1.4763
ATR	Pan-specific	Ataxia telangiectasia and Rad3 related protein-serine kinase	NP_001175.2	Q13535	7459	8054.26	8654.91	8263.78	7756.63	8459.35	-0.086724	0.926094	1.04733
MKK3 (MAP2K3, MEK3)	Pan-specific	MAPK/ERK protein-serine kinase 3 beta isoform (MKK3 beta); Dual specificity mitogen-activated protein kinase kinase 3	NP_002747	P46734	1352.13	1398.09	1632.35	1422.13	1375.11	1527.24	-0.104928	0.967127	1.14782
ALK	Y1096	Anaplastic lymphoma receptor-tyrosine kinase	NP_004295.2	Q9UM73	6230.86	6467.94	6156.61	6078.94	6349.4	6117.77	0.037162	0.963347	1.01278
HRI (HCR; EIF2AK1)	Pan-specific	Eukaryotic translation initiation factor 2-alpha kinase 1	NP_055228.2	Q9BQI3	315.227	239.075	450.251	397.833	277.151	424.042	-0.42527	1.31853	1.13176
CTNNB1	Y489	Catenin (cadherin-associated protein) beta 1	NP_001091679.1	P35222	6956.29	6682.71	7190.68	6567.85	6819.5	6879.26	-0.00872581	1.04094	1.09483
ACTB	Y53	Actin, cytoplasmic 1; Beta-actin	NP_001092.1	P60709	2112.33	2131.78	1771.52	1761.77	2122.05	1766.64	0.183305	0.990879	1.00553
CREB1	S129+S133	cAMP-response element-binding protein 1	NP_004370	P16220	6603.39	5922	7198.19	6463.11	6262.69	6830.65	-0.0868094	1.11506	1.11374
Ret (GDNF receptor)	Y905	Proto-oncogene tyrosine-protein kinase receptor Ret	NP_065681	P07949	8244.35	8075.08	9085.26	9552.12	8159.71	9318.69	-0.132813	1.02096	0.951125
MYPT1 (MBS)	T696	Protein phosphatase 1 regulatory subunit 12A	NP_446342	O14974	1445.53	1857.26	1469.18	1543.26	1651.39	1506.22	0.0920153	0.778314	0.951999
MARK4	Pan-specific	MAP/microtubule affinity-regulating protein-serine kinase 4	NP_001186796.1	Q96L34	1783.13	1625.53	2075.6	1743.74	1704.33	1909.67	-0.11376	1.09695	1.19031
CTNNB1	S33	Catenin (cadherin-associated protein) beta 1	NP_001895	P35222	1117	959.194	1249.24	1065.22	1038.09	1157.23	-0.108643	1.16451	1.17274
MLK1 (MAP3K9)	Pan-specific	Mixed-lineage protein-serine kinase 1; Mitogen-activated protein kinase kinase kinase 9	NP_001271159.1	P80192	1110.18	1077.87	1067.17	1023.86	1094.02	1045.52	0.0453524	1.02998	1.0423
Raf1 (RafC)	S301+T303	Raf1 proto-oncogene-encoded protein-serine kinase	NP_002871	P04049	2058.94	1911.38	2106.99	2161.01	1985.16	2134	-0.0722983	1.0772	0.975001
ACP1	Y132+Y133	Low molecular weight phosphotyrosine protein phosphatase	NP_004291.1	P24666	1893.21	1666.54	1564.86	1393.82	1779.88	1479.34	0.184949	1.13601	1.12271
PAK1 (PAKa)	T423	p21-activated kinase 1 (alpha) (Protein-serine/threonine kinase PAK 1)	NP_002567	Q13153	4680.32	4820.38	4967.59	5803.79	4750.35	5385.69	-0.125526	0.970945	0.855922
STAT5A	S780	Signal transducer and activator of transcription 5A	NP_003143	P42229	8736.38	9019.56	9087.92	12522.6	8877.97	10805.3	-0.196459	0.968604	0.725723
CTNNB1	Y333	Catenin (cadherin-associated protein) beta 1	NP_001895	P35222	1085.54	767.657	1216.54	829.897	926.599	1023.22	-0.0991851	1.4141	1.46589
C-EBPa	T226+T230	CCAAT/enhancer-binding protein alpha	NP_001272758.1	P49715	3888.81	4417.9	4016.07	3418.71	4153.35	3717.39	0.110894	0.880239	1.17473
PCYT1B (CCTB)	S315+S319	CTP: phosphocholine cytidylyltransferase isoform B	NP_004836.2	Q9Y5K3	2199.97	2214.95	2054.94	2238.68	2207.46	2146.81	0.0278622	0.993235	0.917926
PKD1 (PRKCM, PKCm, PRKD1)	S205	Protein-serine kinase C mu (Protein kinase D)	NP_002733	Q15139	3768.85	4125.45	3872.68	5524.82	3947.15	4698.75	-0.174303	0.913561	0.70096
H3F3A	S28	Histone H3	NP_003521	P84243	347.802	261.495	449.552	347.282	304.649	398.417	-0.268341	1.33005	1.29449
PFTAIRE2 (ALS2CR7)	Pan-specific	Amyotrophic lateral sclerosis 2 chromosomal region candidate gene 7 protein	XP_005246838.1	Q96Q40	1837.62	2013.87	1774.62	2000.98	1925.74	1887.8	0.019897	0.912481	0.886875
CDK7	T170	Cyclin-dependent protein-serine kinase 7	NP_001790	P50613	4079.53	3805.8	3840.58	4074.21	3942.66	3957.4	-0.00373021	1.07192	0.942655
Met	Y1003	Hepatocyte growth factor (HGF) receptor-tyrosine kinase	NP_000236.2	P08581	4082.77	3914.94	4915.63	4980.46	3998.85	4948.04	-0.212985	1.04287	0.986982
GATA3	S369	Trans-acting T-cell-specific transcription factor GATA-3	NP_001002295.1	P23771	2502.91	3131.9	1011.63	989.898	2817.4	1000.76	1.03505	0.799166	1.02195
CDC2L5 (CHED, CDK13)	Pan-specific	Cholinesterase-related cell division controller	NP_003709.3	Q14004	230.131	194.282	178.547	167.777	212.207	173.162	0.203333	1.18452	1.0642
ErbB2 (HER2, Neu)	Y735	ErbB2 (Neu) receptor-tyrosine kinase	NP_004439	P04626	3400.78	3681.81	3144.64	3168.19	3541.3	3156.42	0.115056	0.923672	0.992569
HSP27 (HSP28; HSPB1)	S82	Heat shock 27 kDa protein beta 1	NP_001531	P04792	1907.05	742.725	690.896	902.928	1324.89	796.912	0.50834	2.56764	0.765173
ITK	Y512	Tyrosine-protein kinase ITK/TSK	NP_005537.3	Q08881	6927.37	7461.5	6799.49	6328.4	7194.43	6563.94	0.0917156	0.928415	1.07444
p70S6K (S6Ka, RPS6KB1)	T421+S424	Ribosomal protein S6 kinase beta-1; Ribosomal protein S6 kinase 1	NP_003152	P23443	454.902	450.935	533.121	478.748	452.919	505.934	-0.110694	1.0088	1.11357
p53 (TP53)	S392	Cellular tumor antigen p53	NP_000537.3	P04637	6911.01	7527.79	7472.05	8648.79	7219.4	8060.42	-0.110193	0.918067	0.863942
AurKC (Aurora C, AIK3)	S193	Aurora Kinase C (serine/threonine-protein kinase 13)	NP_003151	Q9UQB9	6694.06	6871.04	6397.53	5380.04	6782.55	5888.78	0.141304	0.974241	1.18912
RPS6	S235+S236	40S Ribosomal S6	NP_001001	P62753	6167.91	6610.57	5861.83	5784.23	6389.24	5823.03	0.0927948	0.933038	1.01342
Raf-B (BRaf)	S446+S447	B-Raf proto-oncogene serine-threonine-protein kinase; RafB proto-oncogene-encoded protein-serine kinase	NP_004324	P15056	3725.93	3407.67	3899.69	3680.95	3566.8	3790.32	-0.0607825	1.0934	1.05942
IkBa	S32	Inhibitor of NF-kappa-B alpha (MAD3)	NP_065390	P25963	159.318	183.736	282.668	367.029	171.527	324.849	-0.638617	0.867103	0.770152
TBC1D7	Y14	TBC1 domain family member 7	NP_001137436.1	Q9P0N9	4115.06	2653.86	3996.51	2822.64	3384.46	3409.58	-0.00739375	1.55059	1.41588
PKD3 (PRKCN)	Pan-specific	Protein-serine kinase C nu; Serine/threonine-protein kinase D3	NP_005804.1	O94806	2554.25	1408.92	2255.53	1468.67	1981.59	1862.1	0.0621949	1.81291	1.53576
Frk	Y387	Fyn-related kinase; Tyrosine-protein kinase FRK	NP_002022.1	P42685	6355.27	6731.97	6236.62	6529.75	6543.62	6383.19	0.024823	0.944042	0.955109
IRR (INSRR)	Pan-specific	Insulin receptor-related protein	NP_055030.1	P14616	2284.33	2078.35	2094.9	2072.67	2181.34	2083.78	0.0457521	1.09911	1.01072
PFTAIRE1 (CDK14)	Pan-specific	Serine/threonine protein kinase PFTAIRE-1	NP_001274064.1	O94921	2216.12	2365.03	2113.45	2588.8	2290.57	2351.13	-0.0260918	0.937039	0.816384
Axl (UFO)	Pan-specific	AXL oncogene-encoded protein-tyrosine kinase UFO	NP_001690.2	P30530	2552.04	2346.28	2493.67	2122.54	2449.16	2308.11	0.0593173	1.0877	1.17485
Connexin 43	S368	Gap junction alpha-1 protein	NP_000156.1	P17302	1072.84	963.995	987.005	844.8	1018.42	915.902	0.106098	1.11292	1.16833
CRYAB	S45	Crystallin aB	NP_001876	P02511	2347.9	2531.23	2128.04	2357.54	2439.56	2242.79	0.0840999	0.927574	0.902654
CaMK1a (CAMK1)	Y235	Calcium/calmodulin-dependent protein-serine kinase 1 alpha	NP_003647.1	Q14012	5012.94	5299.42	4581.5	4619.02	5156.18	4600.26	0.114083	0.945941	0.991877
PTEN	Pan-specific	Phosphatidylinositol-3,4,5-trisphosphate 3-phosphatase and protein phosphatase and tensin homolog deleted on chromosome 10	NP_000305	P60484	2306.43	2218.77	2762.72	2476.02	2262.6	2619.37	-0.146421	1.03951	1.11579
SHIP1 (INPP5D)	Y187	Phosphatidylinositol 3,4,5-trisphosphate 5-phosphatase 1	NP_001017915.1	Q92835	4017.66	2535.55	3898.59	3134.45	3276.61	3516.52	-0.0706643	1.58453	1.24379
TAK1 (MAP3K7)	Pan-specific	TGF-beta-activated protein-serine kinase 1; Mitogen-activated protein kinase kinase kinase 7	NP_663306	O43318	1094.25	1329.27	1374.78	1620.42	1211.76	1497.6	-0.211788	0.823199	0.848411
p53 (TP53)	Pan-specific	Cellular tumor antigen p53	NP_000537.3	P04637	2833.16	3103.55	2812.8	1725.42	2968.36	2269.11	0.268619	0.912877	1.63021
DDR1	Pan-specific	Epithelial discoidin domain-containing receptor 1	NP_001284583.1	Q08345	2877.24	2747.82	3100.82	3018.39	2812.53	3059.61	-0.0842024	1.0471	1.02731
PRP4K (PRP4, PRPF4B)	Y849	Protein-serine kinase PRP4 homologue	NP_003904.3	Q13523	2544.89	2488.92	2976.54	2583.1	2516.9	2779.82	-0.0993562	1.02249	1.15231
CSF1R (Fms)	S807+Y809	Macrophage colony-stimulating factor 1 receptor	NP_005202.2	P07333	4221.53	4607.64	4560.64	4570.02	4414.58	4565.33	-0.0335771	0.916202	0.997947
GSK3a	Pan-specific	Glycogen synthase-serine kinase 3 alpha/beta	NP_002084	P49840	584.672	1019.54	1009.23	1078.11	802.108	1043.67	-0.263253	0.573464	0.936109
Ros	Y2114+Y2115	Orosomucoid 1 receptor-tyrosine kinase; Proto-oncogene tyrosine-protein kinase ROS1	NP_002935	P08922	7135.39	6815.37	7918.73	8133.71	6975.38	8026.22	-0.140327	1.04696	0.973569
ASK1 (MAP3K5)	S1033	Apoptosis signal regulating protein-serine kinase 1	NP_005914	Q99683	5938.95	5667.28	6053.22	5745.75	5803.12	5899.49	-0.0164705	1.04794	1.05351
TAO1 (TAOK1)	Y309	Serine/threonine-protein kinase TAO1	NP_065842.1	Q7L7X3	2639.94	2637.25	3347.19	3353.08	2638.6	3350.14	-0.238754	1.00102	0.998241
Frk	Y497	Fyn-related kinase; Tyrosine-protein kinase FRK	NP_002022.1	P42685	3948	3719.91	3494.45	3633.29	3833.95	3563.87	0.0730493	1.06132	0.961787
FGFR3	Y647+Y648	Fibroblast growth factor receptor 3	NP_000133.1	P22607	6641.44	6815.57	4909.24	5237.32	6728.51	5073.28	0.282365	0.974451	0.937357
WT1	S365	Wilms tumour protein	NP_077742.2	P19544	5914.66	6712.41	7262.41	6134.17	6313.54	6698.29	-0.0591561	0.881154	1.18393
MELK	Pan-specific	Maternal embryonic leucine zipper kinase	NP_001243614.1	Q14680	5531.18	5819.05	6420.8	6435.26	5675.12	6428.03	-0.124577	0.95053	0.997754
CLK1	S337	Dual specificity protein kinase CLK1	NP_004062.2	P49759	3612.53	3430.71	3636.19	4012.07	3521.62	3824.13	-0.0824103	1.053	0.906313
PRKACB (PKA)	S338	cAMP-dependent protein-serine kinase catalytic subunit beta	NP_002722	P22694	653.282	723.174	755.385	1230.3	688.228	992.842	-0.366451	0.903353	0.613985
STAT3	S727	Signal transducer and activator of transcription 3	NP_003141	P40763	262.148	257.971	1025.61	419.929	260.059	722.77	-1.02218	1.01619	2.44235
Fes	Pan-specific	Fes/Fps protein-tyrosine kinase	NP_001996	P07332	199.736	192.409	125.233	155.142	196.072	140.188	0.3355	1.03808	0.807214
PIK3CA	Y317	Phosphatidylinositol-4,5-bisphosphate 3-kinase catalytic subunit alpha isoform	NP_006209.2	P42336	2058.91	2191.1	2135.82	2157.04	2125.01	2146.43	-0.0100304	0.939669	0.99016
PYK2 (PTK2B)	Y579+Y580	Protein tyrosine kinase 2 beta	NP_004094	Q14289	7136.21	7424.52	8457.29	8858.83	7280.37	8658.06	-0.173309	0.961167	0.954674
CaMK2g	Pan-specific	Calcium/calmodulin-dependent protein-serine kinase 2 gamma	NP_751909.1	Q13555	1812.9	2064.34	1879.56	2216.59	1938.62	2048.07	-0.0549233	0.878197	0.84795
SIK (SNF1LK)	Pan-specific	Salt-inducible serine/threonine-protein kinase SIK1; Serine-threonine-protein kinase SNF1-like kinase 1	NP_775490.2	P57059	4650.39	4065.83	4868.68	4449.4	4358.11	4659.04	-0.0667707	1.14377	1.09423
TRIM28 (TIF1B)	S473	Transcription intermediary factor 1-beta	NP_005753.1	Q13263	2252.22	3029.13	3303.54	3652.77	2640.68	3478.15	-0.275467	0.743519	0.904392
p38b MAPK (MAPK11)	Pan-specific	Mitogen-activated protein-serine kinase p38 beta; Mitogen-activated protein kinase 11	NP_002742.3	Q15759	1863.45	1717.41	1930.11	2059.21	1790.43	1994.66	-0.108018	1.08504	0.937306
SHIP1 (INPP5D)	Pan-specific	Phosphatidylinositol-3,4,5-trisphosphate 5-phosphatase 1	NP_001017915.1	Q92835	3159.65	1554.23	3027.66	1987.41	2356.94	2507.54	-0.0619377	2.03293	1.52342
PKCa (PRKCA)	Pan-specific	Protein-serine kinase C alpha	NP_002728	P17252	2144.35	2325.63	2208.32	2382.47	2234.99	2295.39	-0.0266681	0.922048	0.926906
Vav	Y826	Vav 1 guanine nucleotide exchange factor	NP_005419.2	P15498	1629.75	1967.2	1457.38	2378.22	1798.47	1917.8	-0.0642411	0.828463	0.612801
JNK1 (MAPK8)	Pan-specific	Jun N-terminus protein-serine kinase 2 (Stress-activated protein kinase-alpha)	NP_002741	P45984	652.594	305.216	548.065	402.454	478.905	475.26	0.00764105	2.13814	1.36181
Akt1 (PKBa)	Pan-specific	RAC-alpha serine/threonine-protein kinase	NP_005154	P31749	1413.68	1282.47	1993.03	1074.47	1348.08	1533.75	-0.129035	1.10231	1.85489
JAK2	Pan-specific	Janus protein-tyrosine kinase 2	NP_004963	O60674	3721.97	4019.34	4343.4	5116.25	3870.66	4729.83	-0.200465	0.926016	0.848942
p70S6K (S6Ka, RPS6KB1)	S424	Ribosomal protein S6 kinase beta-1; Ribosomal protein S6 kinase 1	NP_003152	P23443	670.402	822.129	837.651	968.952	746.265	903.302	-0.190975	0.815446	0.864492
PTPN12 (PTP-PEST, PTPG1)	S39	Protein-tyrosine phosphatase, non-receptor type 12	NP_002826.3	Q05209	3238.48	3139.98	3758.67	3695.34	3189.23	3727.01	-0.155827	1.03137	1.01714
WNK2	Pan-specific	Serine/threonine-protein kinase WNK2	NP_001269323.1	Q9Y3S1	5655.75	5842.75	5961.91	6184.4	5749.25	6073.15	-0.0548088	0.967995	0.964024
SGK1	Pan-specific	Serine-threonine-protein kinase Sgk1	NP_005618.2	O00141	3004.42	2969.63	2385.26	2378.04	2987.03	2381.65	0.226484	1.01172	1.00304
Syk	Y525+Y526	Spleen protein-tyrosine kinase	NP_003168	P43405	631.738	546.781	201.699	570.681	589.26	386.19	0.422537	1.15538	0.353435
Fes	Y713+S716	Fes/Fps protein-tyrosine kinase	NP_001996	P07332	4553.76	4464.73	3479.22	3443.34	4509.25	3461.28	0.264492	1.01994	1.01042
CaMK4 (CaMPK4)	Pan-specific	Calcium/calmodulin-dependent protein-serine kinase 4	NP_001735	Q16566	3209.74	1915.5	3421.19	2205.35	2562.62	2813.27	-0.0933168	1.67566	1.55132
AMPKa1 (PRKAA1)	Pan-specific	5'-AMP-activated protein kinase catalytic subunit alpha-1	NP_006242.5	Q13131	2224	2313.29	2492.65	2246.56	2268.65	2369.61	-0.0435406	0.961399	1.10954
MEK1 (MKK1, MAP2K1)	T286	MAPK/ERK protein-serine kinase 1 (MKK1); Dual specificity mitogen-activated protein kinase kinase 1	NP_002746	Q02750	1679.86	1187.7	1703.23	1462.09	1433.78	1582.66	-0.098795	1.41437	1.16493
PKG1a (PRKG1A)	T515+T517	cGMP-dependent protein kinase 1, alpha isozyme	NP_001091982.1	Q13976	2632.38	2548.04	2491.18	3238.77	2590.21	2864.97	-0.10082	1.0331	0.769174
H3F3A	S10	Histone H3	NP_003521	P84243	3660.22	3620.94	3954.26	3310.57	3640.58	3632.41	0.00224573	1.01085	1.19444
DYRK2	Y382	Dual specificity tyrosine-phosphorylation-regulated kinase 2	NP_006473.2	Q92630	1722.38	1804.23	1908.85	1666.87	1763.31	1787.86	-0.0138263	0.954635	1.14517
IGF1R	Y1346	Insulin-like growth factor 1 receptor	NP_000866	P08069	3008.41	2902.64	3154.82	3259.95	2955.52	3207.39	-0.0817818	1.03644	0.967751
PLCG2	Y753	1-phosphatidylinositol-4,5-bisphosphate phosphodiesterase gamma-2	NP_002652.2	P16885	4681.58	6007.91	5988.28	5356.8	5344.74	5672.54	-0.0595233	0.779235	1.11788
CaMK4 (CaMPK4)	T200	Calcium/calmodulin-dependent protein-serine kinase 4	NP_001735	Q16566	5574.68	6060.27	5890.31	6164.51	5817.47	6027.41	-0.0354519	0.919873	0.95552
STAG2	Y433	Putative uncharacterized protein DKFZp781H1753	NP_006594.3	Q8N3U4	2655.27	2638.85	3344.08	4559.48	2647.06	3951.78	-0.400717	1.00622	0.733436
PYK2 (PTK2B)	Y402	Protein tyrosine kinase 2 beta	NP_004094	Q14289	5304.61	5186.18	5706.89	6844.48	5245.4	6275.68	-0.179331	1.02284	0.833795
PCYT1A (CTPCT; CCTA)	T342+S343	CTP: phosphocholine cytidylyltransferase isoform A	NP_001299602.1	P49585	1377.8	1282.58	1331.64	1213.82	1330.19	1272.73	0.044158	1.07425	1.09707
HGK (ZC1)	Pan-specific	Mitogen-activated protein kinase kinase kinase kinase 4	NP_001229488.1	O95819	4124.4	3722.31	4480.76	4285.21	3923.36	4382.98	-0.110782	1.10802	1.04563
Csk	Pan-specific	C-terminus of Src tyrosine kinase	NP_004374	P41240	2387.9	2137.69	2623.54	2049.59	2262.8	2336.57	-0.0320803	1.11705	1.28003
TRIM33 (TIF1G)	S1119	Transcription intermediary factor 1-gamma	NP_056990.3	Q9UPN9	2357.63	3373.54	2748.87	3896.15	2865.59	3322.51	-0.147948	0.69886	0.705536
MEK1 (MKK1, MAP2K1)	Pan-specific	MAPK/ERK protein-serine kinase 1 (MKK1); Dual specificity mitogen-activated protein kinase kinase 1	NP_002746	Q02750	1840.34	1921.12	2132.24	2234.73	1880.73	2183.49	-0.149263	0.957948	0.954137
MEK1 (MKK1, MAP2K1)	S222	MAPK/ERK protein-serine kinase 1 (MKK1); Dual specificity mitogen-activated protein kinase kinase 1	NP_002746	Q02750	30.385	32.4433	30.6291	30.6015	31.4141	30.6153	0.02576	0.936557	1.0009
Abl (Abl1)	Y257	Abelson murine leukemia viral oncogene homologue 1	NP_005148	P00519	4490.34	4581.37	3971.09	4085.66	4535.86	4028.37	0.118651	0.98013	0.971957
CDKL1	Pan-specific	Cyclin-dependent kinase-like 1; Serine/threonine protein kinase KKIALRE	NP_004187.2	Q00532	3342.65	3203.48	3320.64	3549.08	3273.07	3434.86	-0.0482493	1.04344	0.935635
MPL	Y591	Thrombopoietin receptor	NP_005364.1	P40238	5760.76	4744.01	5919.78	5946.5	5252.39	5933.14	-0.121871	1.21432	0.995508
MDM2	Pan-specific	E3 ubiquitin-protein ligase double minute 2 protein	XP_005268929.1	Q00987	390.112	475.848	723.429	782.392	432.98	752.911	-0.553255	0.819825	0.924637
LATS2 (KPM)	Pan-specific	Large tumour suppressor 2 protein-serine kinase	NP_055387.2	Q9NRM7	2933	3138.15	1889.93	2998.33	3035.58	2444.13	0.216711	0.934628	0.63033
CDKL3	Pan-specific	Cyclin-dependent kinase-like 3; Serine/threonine protein kinase NKIAMRE	NP_001107047.1	Q8IVW4	2033.56	2121.38	2552.53	2362.66	2077.47	2457.6	-0.168035	0.958601	1.08036
PKCt (PRKCQ)	S695	Protein-serine kinase C theta	NP_006248	Q04759	1011.01	2767.7	2569.87	4284.64	1889.35	3427.25	-0.595525	0.365287	0.599785
MBP	T232	Myelin basic protein	NP_001020272.1	P02686	3801.69	3515.21	4617.98	4361.23	3658.45	4489.61	-0.204726	1.0815	1.05887
PIK3R2	Y464	Phosphatidylinositol 3-kinase regulatory subunit beta	NP_005018.1	O00459	3905.89	4725.5	2148.66	5377.48	4315.7	3763.07	0.137023	0.826557	0.399567
MARK2	Pan-specific	MAP/microtubule affinity-regulating protein-serine kinase 2	NP_001034558.2	Q7KZI7	6700.9	4769.03	5908.38	5185.24	5734.96	5546.81	0.0333586	1.40509	1.13946
SIK2 (QIK)	Pan-specific	Salt-inducible serine/threonine-protein kinase SIK2; Serine-threonine-protein kinase SNF1-like kinase 2	NP_056006.1	Q9H0K1	2048.8	1800.53	2136.45	1988.08	1924.67	2062.26	-0.0690519	1.13788	1.07463
NMDAR2A (GRIN2A)	Pan-specific	Glutamate [NMDA] receptor subunit epsilon-1	NP_000824.1	Q12879	4768.43	3450.95	4681.68	3131.64	4109.69	3906.66	0.0506651	1.38177	1.49496
Cbl	Pan-specific	E3 ubiquitin-protein ligase CBL	NP_005179.2	P22681	1067.47	984.557	1264.14	1148.03	1026.02	1206.08	-0.161696	1.08422	1.10114
Csk	Pan-specific	C-terminus of Src tyrosine kinase	NP_004374	P41240	51.3502	94.6481	40.2882	59.4449	72.9992	49.8665	0.381098	0.542538	0.67774
PRKX	T201+T203	Serine/threonine-protein kinase PRKX	NP_005035.1	P51817	7694.79	7170.27	8114.44	8346.15	7432.53	8230.29	-0.101956	1.07315	0.972238
PDK1 (PDPK1)	S241	3-phosphoinositide-dependent protein-serine kinase 1	NP_002604.1	O15530	8837.37	8821.94	10459.5	10414.7	8829.66	10437.1	-0.167249	1.00175	1.0043
WNK3 (PRKWNK3)	Pan-specific	Serine/threonine-protein kinase WNK3	NP_065973.2	Q9BYP7	1983.26	2464.57	2656.75	2378.8	2223.92	2517.77	-0.124106	0.804711	1.11684
PPP1R11 (HCG V)	Y64	Protein phosphatase 1 regulatory subunit 11	NP_068778.1	O60927	2809.97	2638.34	3041.77	2548.57	2724.16	2795.17	-0.025734	1.06505	1.19352
LMR2 (LMTK2, KPI-2)	Pan-specific	Protein-serine/threonine kinase LMTK2	NP_055731.2	Q8IWU2	1232.12	480.826	450.636	504.268	856.473	477.452	0.584359	2.56251	0.893643
Fused (STK36)	S159	Serine/threonine-protein kinase 36	NP_056505.2	Q9NRP7	2045.7	2017.47	1790.04	1856.55	2031.59	1823.3	0.108169	1.01399	0.964176
Cas-L	Y166	Enhancer of filamentation 1	NP_006394.1	Q14511	3831.28	3328.47	3548.24	3782.55	3579.87	3665.4	-0.0236092	1.15106	0.938055
PIK3R1	Y467	Phosphatidylinositol 3-kinase regulatory subunit alpha	NP_852664	P27986	6385.75	6824.59	8091.01	7994.34	6605.17	8042.67	-0.196909	0.935698	1.01209
ErbB2 (HER2, Neu)	Pan-specific	ErbB2 (Neu) receptor-tyrosine kinase	NP_004439	P04626	5619.42	5532.41	4710.69	4780.42	5575.92	4745.55	0.161249	1.01573	0.985414
Kit	Pan-specific	Mast/stem cell growth factor receptor protein-tyrosine Kit	NP_006566	P10721	4988.18	5271.13	5305.39	5199.78	5129.66	5252.59	-0.023682	0.94632	1.02031
ALK	Y1092	Anaplastic lymphoma receptor-tyrosine kinase	NP_004295.2	Q9UM73	5896.39	6256.28	6333.8	5687.12	6076.34	6010.46	0.010901	0.942476	1.11371
p70S6K (S6Ka, RPS6KB1)	S410	Ribosomal protein S6 kinase beta-1; Ribosomal protein S6 kinase 1	NP_003152	P23443	387.634	386.594	447.064	525.879	387.114	486.471	-0.228459	1.00269	0.850127
SIK2 (QIK)	S358	Salt-inducible serine/threonine-protein kinase SIK2; Serine-threonine-protein kinase SNF1-like kinase 2	NP_056006.1	Q9H0K1	4760.7	5065.84	5314.11	5801.97	4913.27	5558.04	-0.123306	0.939767	0.915916
Ros	Pan-specific	Orosomucoid 1 receptor-tyrosine kinase; Proto-oncogene tyrosine-protein kinase ROS1	NP_002935	P08922	4992.04	4619.3	5339.62	5691.18	4805.67	5515.4	-0.137747	1.08069	0.938227
VEGFR3 (Flt4)	Pan-specific	Vascular endothelial growth factor receptor 3 ; Vascular endothelial growth factor receptor-protein-tyrosine kinase 3	NP_002011	P35916	7304.5	7159.57	8651.94	8500.91	7232.03	8576.42	-0.170497	1.02024	1.01777
p38d MAPK (MAPK13)	S261+T265	Mitogen-activated protein-serine kinase p38 delta; Mitogen-activated protein kinase 13	NP_002745.1	O15264	6976.66	7480.89	7420.28	8979.56	7228.78	8199.92	-0.126054	0.932599	0.826352
Frk	Pan-specific	Fyn-related kinase; Tyrosine-protein kinase FRK	NP_002022.1	P42685	3494.42	4044.21	3408.49	3307.25	3769.32	3357.87	0.115586	0.864054	1.03061
JNK1 (MAPK8)	Pan-specific	Jun N-terminus protein-serine kinase (stress-activated protein kinase (SAPK)) 1	NP_002741	P45983	5164.44	4832.62	5269.84	5150.79	4998.53	5210.32	-0.0414961	1.06866	1.02311
PKCb2/d (PRKCB2/D)	S660	Protein-serine kinase C beta 2 and delta	NP_002729	P05771	175.69	122.233	277.942	216.79	148.962	247.366	-0.507177	1.43734	1.28208
EphB4	Y596	Ephrin type-B receptor 4 protein-tyrosine kinase	NP_004435.3	P54760	4492.02	4071.53	3688.3	3512.36	4281.77	3600.33	0.173341	1.10327	1.05009
KHS1 (MAP4K5; KHS)	Pan-specific	Kinase homologous to SPS1/STE20 (MAP kinase kinase kinase protein-serine kinase 5 (MEKKK5)	NP_006566.2	Q9Y4K4	299.707	209.959	344.458	307.774	254.833	326.116	-0.246644	1.42746	1.11919
PPP1R12B	T646	Protein phosphatase 1 regulatory subunit 12B	NP_002472.2	O60237	2938.61	2684.04	3065.4	2972.89	2811.32	3019.14	-0.0713178	1.09485	1.03112
TEC	Y519	Tyrosine-protein kinase Tec	NP_003206.2	P42680	5415	5619.28	6696.12	6399.19	5517.14	6547.65	-0.171247	0.963647	1.0464
AMPKa1 (PRKAA1)	Pan-specific	5'-AMP-activated protein kinase catalytic subunit alpha-1	NP_006242.5	Q13131	3129.93	2930.01	3122.55	3015.28	3029.97	3068.91	-0.0127704	1.06823	1.03557
PIP5K	S307	1-phosphatidylinositol-3-phosphate 5-kinase	NP_055855.2	Q9Y2I7	2794.72	3118.92	3050.68	3344.8	2956.82	3197.74	-0.0783307	0.896053	0.912068
FAK (PTK2)	S910	Focal adhesion protein-tyrosine kinase	NP_005598	Q05397	193.837	230.361	201.949	206.498	212.099	204.223	0.0378395	0.841449	0.977975
PTPN1 (PTP1B)	Y66	Tyrosine-protein phosphatase non-receptor type 1	NP_002818.1	P18031	4044.53	3746.72	4079.25	4636.67	3895.62	4357.96	-0.112149	1.07949	0.87978
LATS2 (KPM)	Pan-specific	Large tumour suppressor 2 protein-serine kinase	NP_055387.2	Q9NRM7	3816.66	5028.42	3881.85	3435.6	4422.54	3658.73	0.189599	0.759019	1.12989
Axl (UFO)	Pan-specific	AXL oncogene-encoded protein-tyrosine kinase UFO	NP_001690.2	P30530	5375.5	5187.57	5570.71	4920.41	5281.53	5245.56	0.00683409	1.03623	1.13216
PKG2 (PRKG2)	Pan-specific	cGMP-dependent protein kinase 2	NP_006250.1	Q13237	2883.87	3981.22	2936.67	4209.82	3432.54	3573.24	-0.0401719	0.724369	0.697575
SHIP2 (INPPL1)	Y886	Phosphatidylinositol-3,4,5-trisphosphate 5-phosphatase 2	NP_001558.3	O15357	7491.78	6324.51	8158.99	7338.73	6908.15	7748.86	-0.114845	1.18456	1.11177
FOXO1A (FKHR)	S319	Forkhead box protein O1	NP_002006.2	Q12778	4862.85	4647.1	3069.19	3605.7	4754.98	3337.45	0.353987	1.04643	0.851205
A6 (Twinfilin-1)	Y309	Twinfilin, actin-binding protein, 1; Protein tyrosine kinase 9;	NP_001229326.1	Q12792	7449.45	6993.03	7674.02	7551.74	7221.24	7612.88	-0.0528154	1.06527	1.01619
VIM	Y117	Vimentin	NP_003371	P08670	4036.95	3901.18	4026.08	3941.44	3969.06	3983.76	-0.00369634	1.0348	1.02148
BRK	S446+Y447	Protein-tyrosine kinase 6	NP_005966.1	Q13882	2992.47	3338.94	3437.55	2746.04	3165.7	3091.8	0.0236223	0.896234	1.25182
ROR2 (RON2)	Y645+Y646	Neurotrophic tyrosine kinase, receptor-related 2	NP_004551.2	Q01974	3620.15	3338.49	2823.11	4335.91	3479.32	3579.51	-0.0283895	1.08437	0.651098
SCYL1	S754	N-terminal kinase-like protein	NP_065731.3	Q96KG9	4561.27	4764.04	4910.94	4438.59	4662.66	4674.77	-0.00259369	0.957438	1.10642
EP300 (p300)	S2279	Histone acetyltransferase p300	NP_001420.2	Q09472	2118.13	2349.59	3004.45	3339.37	2233.86	3171.91	-0.350601	0.901489	0.899706
CaMK1d	Pan-specific	Calcium/calmodulin-dependent protein-serine kinase 1 delta	NP_003647	Q8IU85	722.476	630.468	587.92	576.06	676.472	581.99	0.150438	1.14594	1.02059
ERK5 (MAPK7)	Pan-specific	Extracellular regulated protein-serine kinase 5 (Big MAP kinase 1 (BMK1))	NP_620602	Q13164	3768.24	3964.99	4227.27	3782.06	3866.62	4004.67	-0.0350801	0.950379	1.11772
G6PD	Y401	Glucose-6-phosphate 1-dehydrogenase	NP_001035810.1	P11413	5703.48	5289.69	3378.81	3598.66	5496.59	3488.73	0.454589	1.07823	0.938908
CK1 epsilon (CSNK1E)	Pan-specific	Casein protein-serine kinase 1 epsilon	NP_001276841.1	P49674	3339.95	3324.85	3474.05	3503.13	3332.4	3488.59	-0.0458036	1.00454	0.991697
RIOK2	S332+S335+S337	Serine/threonine-protein kinase RIO2	NP_060813.2	Q9BVS4	4159.16	4209.97	4224.38	4383.6	4184.57	4303.99	-0.0281399	0.987932	0.963679
MEKK6 (MAP3K6)	Pan-specific	Mitogen-activated protein kinase kinase kinase 6	NP_004663.3	O95382	2691.51	2440.81	2839.79	2629.94	2566.16	2734.87	-0.0636718	1.10271	1.07979
Raf1 (RafC)	S296	Raf1 proto-oncogene-encoded protein-serine kinase	NP_002871	P04049	4352.35	4894.95	5212.02	4997.39	4623.65	5104.7	-0.0989782	0.889151	1.04295
ZAP70	Y319	Zeta-chain (TCR) associated protein-tyrosine kinase, 70 kDa	NP_003168	P43403	5973.61	5809.11	6402.12	6243.04	5891.36	6322.58	-0.0706405	1.02832	1.02548
Abl (Abl1)	Y264	Abelson murine leukemia viral oncogene homologue 1	NP_005148	P00519	4787.36	5772.55	4158.96	4637.23	5279.95	4398.1	0.182745	0.829332	0.896865
Ksr2	S490	Kinase suppressor of Ras 2	NP_006273	Q6VAB6	3560.29	4074.31	3937	4018.85	3817.3	3977.92	-0.0412166	0.873837	0.979633
Akt2 (PKBb)	Pan-specific	RAC-beta serine/threonine-protein kinase	NP_001617	P31751	3452.94	3523.88	3486.37	3012.55	3488.41	3249.46	0.0709575	0.979868	1.15728
JAK2	Y1007+Y1008	Janus protein-tyrosine kinase 2	NP_004963	O60674	1287.15	1344.28	1468.63	1232.77	1315.71	1350.7	-0.0262469	0.9575	1.19133
Raf1 (RafC)	Pan-specific	Raf1 proto-oncogene-encoded protein-serine kinase	NP_002871	P04049	1643.44	1648.15	1910.86	2317.05	1645.8	2113.96	-0.250339	0.997137	0.824696
SIK3 (QSK)	T411	Salt-inducible serine/threonine-protein kinase SIK3	NP_001268678.1	Q9Y2K2	4717.4	5659.64	4780.16	5522.82	5188.52	5151.49	0.00716288	0.833516	0.865528
PAK5 (PAK7)	Pan-specific	p21-activated kinase 5; Protein-serine/threonine kinase PAK 7	NP_065074.1	Q9P286	684.444	651.281	383.67	740.891	667.863	562.281	0.172082	1.05092	0.517849
JAK1	Y1022	Janus protein-tyrosine kinase 1	NP_002218	P23458	30.4368	819.332	966.143	853.069	424.884	909.606	-0.761194	0.0371483	1.13255
PFN1	Y129	Profilin 1	NP_005013.1	P07737	1457.14	1469.66	1554.13	2464.76	1463.4	2009.44	-0.317097	0.991482	0.630539
RORA	S35	Nuclear receptor ROR-alpha	NP_599022.1	P35398	3393.5	3331.23	3734.38	3521.15	3362.36	3627.77	-0.0759729	1.01869	1.06056
Fes	Y713	Fes/Fps protein-tyrosine kinase	NP_001996	P07332	2230.76	2453.79	1892.86	2226.92	2342.28	2059.89	0.128471	0.909107	0.849993
PEBP1	S153	Phosphatidylethanolamine-binding protein 1	NP_002558.1	P30086	127.917	98.7838	290.888	218.922	113.35	254.905	-0.81041	1.29491	1.32873
FOXK2	S424+S428	Forkhead box protein K2	NP_004505.2	Q01167	3324	3500.44	3022.77	2950.5	3412.22	2986.63	0.133216	0.949593	1.02449
HMGA1	S36+T39	High mobility group protein HMG-I/HMG-Y	NP_001306007.1	P17096	8506.78	8709.31	7913.63	7916.01	8608.04	7914.82	0.0839603	0.976746	0.9997
MST1 (STK4, Krs2)	Pan-specific	Mammalian STE20-like protein-serine kinase 1	NP_006273	Q13043	193.434	231.457	336.065	311.85	212.445	323.957	-0.421928	0.835723	1.07765
RSK2 (RPS6KA3)	Pan-specific	Ribosomal S6 protein-serine kinase 2; Ribosomal protein S6 kinase alpha-3	NP_004577.1	P51812	527.866	423.217	547.99	371.958	475.541	459.974	0.033283	1.24727	1.47326
H3F3A	S28	Histone H3	NP_003521	P84243	2265.32	2142.05	2747.48	2162.82	2203.69	2455.15	-0.108054	1.05755	1.27032
MKK6 (MAP2K6, MEK6)	Pan-specific	MAPK/ERK protein-serine kinase 6 (MKK6); Dual specificity mitogen-activated protein kinase kinase 6	NP_002749.2	P52564	2294.16	2601.42	3366.03	2864.11	2447.79	3115.07	-0.241065	0.881888	1.17524
Plk1 (PLK)	Y217	Polo-like protein-serine kinase 1	NP_002652.2	P53350	3370.02	3676.38	2957.56	3863.36	3523.2	3410.46	0.0325235	0.916669	0.76554
PCYT1A (CTPCT; CCTA)	Y359+S362	CTP: phosphocholine cytidylyltransferase isoform A	NP_001299602.1	P49585	957.569	1099.93	954.511	1118.36	1028.75	1036.44	-0.00744519	0.870573	0.85349
TYK2	Pan-specific	Protein-tyrosine kinase 2 (Jak-related)	NP_003322	P29597	7084.46	7479.63	8738.43	8971.57	7282.04	8855	-0.195571	0.947168	0.974013
A6r (Twinfin-2)	Y309	Twinfilin, actin-binding protein, 2; Protein tyrosine kinase 9-like	NP_009215.1	Q6IBS0	3965.31	3577.07	3727.5	3591.47	3771.19	3659.49	0.0300669	1.10854	1.03788
CDK10 (PISSLRE)	Pan-specific	Cyclin-dependent protein-serine kinase 10 [PISSLRE]	NP_443714.3	Q15131	1916.44	1690.26	2666.38	2246.94	1803.35	2456.66	-0.309158	1.13381	1.18667
DYRK2	Pan-specific	Dual specificity tyrosine-phosphorylation-regulated kinase 2	NP_006473.2	Q92630	1426.88	1459.82	1529.51	1389.4	1443.35	1459.45	-0.0110944	0.977436	1.10084
ErbB4 (HER4)	Y733	ErbB4 receptor-tyrosine kinase	NP_001036064.1	Q15303	444.93	645.372	367.379	351.808	545.151	359.594	0.416088	0.689416	1.04426
Pim2	T195	Serine/threonine-protein kinase Pim-2	NP_006866.2	Q9P1W9	5408.79	5742.14	5130.35	6100.15	5575.47	5615.25	-0.00710961	0.941947	0.841019
PRKAR2A (PKA2RA)	S96	cAMP-dependent protein kinase type II-alpha regulatory subunit	NP_004148.1	P13861	214.113	223.807	301.008	346.393	218.96	323.701	-0.390928	0.956686	0.86898
SLK	S189	STE20-like serine/threonine-protein kinase; CTCL tumour antigen se20-9	NP_055535.2	Q9H2G2	4569.55	5192.68	6737.44	8412.49	4881.11	7574.96	-0.439475	0.879999	0.800885
p38b MAPK (MAPK11)	T180+Y182	Mitogen-activated protein-serine kinase p38 beta; Mitogen-activated protein kinase 11	NP_002742.3	Q15759	7910.74	8296.27	7572.6	8133.46	8103.5	7853.03	0.0313966	0.95353	0.931043
JAK2	Y570	Janus protein-tyrosine kinase 2	NP_004963	O60674	5044.21	5761.33	4694.41	5760.44	5402.77	5227.43	0.0329925	0.875529	0.814939
p38g MAPK (MAPK12, ERK6)	Pan-specific	Mitogen-activated protein-serine kinase p38 gamma; Mitogen-activated protein kinase 12	NP_002960.2	P53778	5366.05	5587.52	5799.61	6515.56	5476.79	6157.58	-0.117166	0.960362	0.890117
BCKD (BCKDK)	Pan-specific	[3-methyl-2-oxobutanoate dehydrogenase [lipoamide]] kinase, mitochondrial	NP_005872.2	O14874	3067.64	3082.29	3152.49	3253.01	3074.97	3202.75	-0.0407156	0.995245	0.9691
LKB1 (STK11)	Pan-specific	Serine/threonine-protein kinase 11	NP_000446.1	Q15831	6449.4	5062.69	6710.38	4927.84	5756.04	5819.11	-0.0108976	1.27391	1.36173
Nek6	S206	NIMA (never-in-mitosis)-related protein-serine kinase 6	NP_001159640.1	Q9HC98	3742.19	3884.57	3668.09	3575	3813.38	3621.55	0.0516149	0.963349	1.02604
ErbB3 (HER3)	Y1328	ErbB3 (HER3) receptor-tyrosine kinase	NP_001005915.1	P21860	5731.26	6519.89	5241.53	5406.5	6125.57	5324.01	0.140245	0.879042	0.969487
Pim1	Pan-specific	Proto-oncogene serine/threonine-protein kinase Pim-1	NP_001230115.1	P11309	488.992	492.185	561.905	575.507	490.589	568.706	-0.147757	0.993513	0.976366
ICK	Y159	Intestinal cell (MAK-like) kinase	NP_055735.1	Q9UPZ9	4883.9	4107.91	4744.51	4117.77	4495.9	4431.14	0.0145107	1.1889	1.1522
CDKL2	Pan-specific	Cyclin-dependent kinase-like 2; Serine/threonine protein kinase KKIAMRE	NP_003939.1	Q92772	2631.17	2526.12	3307.84	3075.74	2578.65	3191.79	-0.213317	1.04158	1.07546
PP2Ca (PPM1A; PPPM1A)/'PP2Cb (PPM1B; PPPM1B)	Y362	Protein phosphatase 1A	NP_066283.1	P35813	4647.96	4456.27	4773.4	5202.57	4552.11	4987.99	-0.0914412	1.04302	0.917508
AMPKa2 (PRKAA2)	Pan-specific	5'-AMP-activated protein kinase catalytic subunit alpha-2	NP_006243.2	P54646	6897.97	6704.09	5138.1	5824.69	6801.03	5481.4	0.215714	1.02892	0.882124
Plk1 (PLK)	Pan-specific	Polo-like protein-serine kinase 1	NP_002652.2	P53350	4538.33	4841.3	5224.22	5555.44	4689.82	5389.83	-0.139121	0.937419	0.940378
DDR1	Y796+Y797	Epithelial discoidin domain-containing receptor 1	NP_001284583.1	Q08345	3084.2	2991.62	3195.23	3155.08	3037.91	3175.15	-0.0441864	1.03094	1.01272
CDK10 (PISSLRE)	T196	Cyclin-dependent protein-serine kinase 10 [PISSLRE]	NP_443714.3	Q15131	4374.13	3157.24	3950.7	2969.04	3765.69	3459.87	0.0846994	1.38543	1.33063
MEKK2 (MAP3K2)	Pan-specific	MAPK/ERK kinase kinase 2; Mitogen-activated protein kinase kinase kinase 2	NP_006600	Q9Y2U5	4606.96	3289.24	4228.32	3740.44	3948.1	3984.38	-0.00914876	1.40062	1.13043
PTPRK (PTP?)	Y916	Receptor-type tyrosine-protein phosphatase kappa	NP_001278913.1	Q15262	2912.4	3010.94	3338.33	3661.6	2961.67	3499.96	-0.166999	0.967272	0.911713
CaMK2a	T286	Calcium/calmodulin-dependent protein-serine kinase 2 alpha	NP_741960.1	Q9UQM7	85.348	175.098	96.8867	201.23	130.223	149.058	-0.135089	0.48743	0.481473
CK2a1 (CSNK2A1)	T360/S362	Casein protein-serine kinase 2 alpha/ alpha prime	NP_001887	P68400	1099.81	968.713	1165.16	1099.45	1034.26	1132.31	-0.0905678	1.13533	1.05976
YSK4 (MAP3K19)	Pan-specific	SPS1/STE20-related protein kinase YSK4; Mitogen-activated protein kinase kinase kinase 8	NP_079328.3	Q56UN5	3902.32	3637.05	4123.2	3221.6	3769.68	3672.4	0.0261466	1.07293	1.27986
HGK (ZC1)	T187	Mitogen-activated protein kinase kinase kinase kinase 4	NP_001229488.1	O95819	4688.95	5547.75	5613.3	6468.12	5118.35	6040.71	-0.165689	0.845199	0.867842
p53 (TP53)	S33	Cellular tumor antigen p53	NP_000537.3	P04637	733.468	433.566	404.881	753.451	583.517	579.166	0.00748427	1.69171	0.537369
mTOR (FRAP)	Pan-specific	Mammalian target of rapamycin (FRAP); FKBP12-rapamycin complex-associated protein	NP_004949	P42345	264.018	274.06	369.153	305.681	269.039	337.417	-0.226462	0.963359	1.20764
Tyro3	Y685+Y686	Tyrosine-protein kinase receptor TYRO3	NP_006284.2	Q06418	4542.34	4369.96	3615.14	4723.56	4456.15	4169.35	0.0665262	1.03945	0.765342
THRAP3	S253	Thyroid hormone receptor-associated protein 3	NP_005110.2	Q9Y2W1	5061.07	4899.65	4986.24	5427.85	4980.36	5207.05	-0.0445111	1.03294	0.918641
H2B	S14	Histone H2B	NP_778225	P33778	2180.01	2064.28	2628.83	2270.5	2122.14	2449.66	-0.143523	1.05606	1.15782
ARK-1	T288	Aurora related kinase-1	NP_001310232.1	O14965	241.663	276.461	499.686	456.79	259.062	478.238	-0.61304	0.874132	1.09391
GR	S226	Glucocorticoid receptor	NP_000167.1	P04150	6376.27	7026.08	5987.75	6170.8	6701.17	6079.28	0.0973963	0.907514	0.970336
FGFR3	Y647+Y648	Fibroblast growth factor receptor 3	NP_000133.1	P22607	7031.24	7266.25	5056.09	4956.21	7148.74	5006.15	0.356269	0.967657	1.02015
PECAM-1	Y713	Platelet endothelial cell adhesion molecule	NP_000433.4	P16284	8710.92	8301.82	10061.4	10893.4	8506.37	10477.4	-0.208405	1.04928	0.923624
COT (MAP3K8, TPL2)	Pan-specific	Osaka thyroid oncogene protein-serine kinase (Tpl2); Mitogen-activated protein kinase kinase kinase 8	NP_005195	P41279	4024.77	3964.23	3876.35	3770.22	3994.5	3823.28	0.0438088	1.01527	1.02815
MKK6 (MAP2K6, MEK6)	Pan-specific	MAPK/ERK protein-serine kinase 6 (MKK6); Dual specificity mitogen-activated protein kinase kinase 6	NP_002749.2	P52564	2008.04	2162.21	2594.77	2055.96	2085.13	2325.36	-0.109047	0.928695	1.26207
Lck	Y394	Lymphocyte-specific protein-tyrosine kinase; Proto-oncogene tyrosine-protein kinase LCK	NP_005347	P06239	546.761	29.837	588.789	398.716	288.299	493.752	-0.538035	18.3249	1.47671
PFKP	S386	6-phosphofructokinase type C	NP_002618.1	Q01813	3630.02	4106.48	3697.83	4318.46	3868.25	4008.15	-0.0355277	0.883974	0.856285
FASN (FAS)	Y45	Fatty acid synthase	NP_004095.4	P49327	4548.44	4264.93	4320.31	4257.91	4406.68	4289.11	0.0270425	1.06647	1.01466
GRK2	Pan-specific	G protein-coupled receptor-serine kinase 2	NP_001610	P25098	565.631	613.008	739.157	736.812	589.319	737.985	-0.224955	0.922714	1.00318
KHS1 (MAP4K5; KHS)	Y31	Kinase homologous to SPS1/STE20 (MAP kinase kinase kinase protein-serine kinase 5 (MEKKK5)	NP_006566.2	Q9Y4K4	3709.81	3760.33	3518.21	4020.38	3735.07	3769.29	-0.00912047	0.986565	0.875095
Ron (RONa)	Y1238	Macrophage-stimulating protein receptor alpha chain	NP_002438	Q04912	7095.96	6433.93	7294.67	7796.01	6764.94	7545.34	-0.109176	1.1029	0.935693
PTPN11 (PTP1D; PTP2C; SHP2; SHPTP2; Syp)	T542	Tyrosine-protein phosphatase non-receptor type 11	NP_002825	Q06124	321.372	356.566	586.999	426.913	338.969	506.956	-0.402515	0.901295	1.37499
Fgr	Y208+Y209	Gardner-Rasheed feline sarcoma viral (v-fgr) oncogene	NP_001036194.1	P09769	4452.92	4643.96	3745.96	4169.32	4548.44	3957.64	0.139135	0.958862	0.898458
TBK1	S172	TANK binding kinase TBK1; Serine/threonine-protein kinase TBK1	NP_037386	Q9UHD2	4441.42	4734.77	5261.53	5675.79	4588.09	5468.66	-0.175569	0.938043	0.927012
Btk	Y223+Y225	Bruton's agammaglobulinemia tyrosine kinase	NP_000052	Q06187	1312.67	1355.05	1277.69	1002.43	1333.86	1140.06	0.156995	0.968721	1.27459
TARDBP	S409+S410	TAR DNA-binding protein 43	NP_031401.1	Q13148	4563.13	4986.44	4597.32	6177.71	4774.79	5387.51	-0.120734	0.915107	0.744179
SIK (SNF1LK)	T182	Salt-inducible serine/threonine-protein kinase SIK1; Serine-threonine-protein kinase SNF1-like kinase 1	NP_775490.2	P57059	4086.33	3021.78	3494.48	3218.62	3554.05	3356.55	0.0571754	1.35229	1.08571
MEKK1 (MAP3K1)	Pan-specific	MAPK/ERK kinase kinase 1; Mitogen-activated protein kinase kinase kinase 1 [Fragment]	XP_042066	Q13233	500.302	748.491	1103.13	708.722	624.397	905.927	-0.372173	0.668415	1.55651
mTOR (FRAP)	S2478+S2481	Mammalian target of rapamycin (FRAP); FKBP12-rapamycin complex-associated protein	NP_004949	P42345	1616.83	1517.5	1621.28	1479.19	1567.17	1550.24	0.0108611	1.06545	1.09606
PPARg-1	S112	Peroxisome proliferator-activated receptor gamma	NP_056953.2	P37231	4037.3	3993.53	4481.54	5013.52	4015.41	4747.53	-0.167484	1.01096	0.893891
FBPase 2 (FBP2)	Y259	Fructose-1,6-bisphosphatase isoform 2	NP_003828.2	O00757	3800.99	3881.03	3722.44	3412.67	3841.01	3567.55	0.0738544	0.979377	1.09077
PAK4	S474	p21-activated kinase 4	NP_001014831.1	O96013	4487.83	5057.62	4778.17	5127.93	4772.73	4953.05	-0.0370863	0.887339	0.931794
PAK1 (PAKa)	S141	p21-activated kinase 1 (alpha) (Protein-serine/threonine kinase PAK 1)	NP_002567	Q13153	265.288	308.219	261.836	271.263	286.754	266.55	0.0730627	0.860714	0.965246
Jun (c-Jun)	Y170	Jun proto-oncogene-encoded AP1 transcription factor	NP_002219	P05412	28.9521	26.9458	893.05	28.0696	27.9489	460.56	-2.80206	1.07446	31.8156
PDGFRa	Pan-specific	Platelet-derived growth factor receptor kinase alpha	NP_006197	P16234	5425.49	5398.54	5572.31	6134.83	5412.01	5853.57	-0.078431	1.00499	0.908307
TNK1	Y277	Non-receptor tyrosine-protein kinase TNK1	NP_001238831.1	Q13470	3874.56	3364.4	4138.54	3962.68	3619.48	4050.61	-0.112537	1.15163	1.04438
ICK	Y156+T157	Intestinal cell (MAK-like) kinase	NP_055735.1	Q9UPZ9	4239.16	4169.36	4314.17	3826.56	4204.26	4070.37	0.0323647	1.01674	1.12743
Nek7	Pan-specific	NIMA (never-in-mitosis)-related protein-serine kinase 7	NP_598001	Q8TDX7	84.1326	83.0295	94.625	81.1635	83.5811	87.8942	-0.0503174	1.01329	1.16586
Hck	Pan-specific	Tyrosine-protein kinase Hck	NP_002101.2	P08631	3201.08	2832.05	3126.8	2321.19	3016.57	2723.99	0.10202	1.1303	1.34707
EphA1	Y781	Ephrin type-A receptor 1 protein-tyrosine kinase	NP_005223	P21709	6883.65	6618.02	5459.84	5623.16	6750.83	5541.5	0.197401	1.04014	0.970957
VIM	Pan-specific	Vimentin	NP_003371	P08670	232.514	314.303	768.444	623.762	273.408	696.103	-0.934531	0.739778	1.23195
Mos	Y263	Moloney sarcoma oncogene-encoded protein-serine kinase	NP_005363	P00540	363.043	392.367	323.67	327.531	377.705	325.6	0.148444	0.925263	0.988212
InsR (IR)	Pan-specific	Insulin receptor	NP_000199.2	P06213	1167.76	1074.37	1229.07	1097.32	1121.07	1163.19	-0.0368908	1.08692	1.12006
FGFR3	Pan-specific	Fibroblast growth factor receptor 3	NP_000133.1	P22607	3136.74	3653.99	2828.95	3196.9	3395.37	3012.92	0.119502	0.858443	0.884904
Tau	T522	Microtubule-associated protein tau	NP_005901	P10636†	700.025	996.409	559.791	883.167	848.217	721.479	0.161834	0.702548	0.633845
Abl (Abl1)	Y226	Abelson murine leukemia viral oncogene homologue 1	NP_005148	P00519	7008.79	7216.05	6317.28	6427.41	7112.42	6372.34	0.109875	0.971278	0.982865
PKCb (PRKCB1)	T500	Protein-serine kinase C beta 1	NP_002729	P05771	2270.02	2884.5	2062.82	3399.92	2577.26	2731.37	-0.0580773	0.78697	0.606725
RIPK2 (RICK; RIP2; CARD3)	S176	Receptor-interacting serine/threonine-protein kinase 2 (RIPK2)	NP_003812.1	O43353	6822.81	6587.9	7012.85	7671.66	6705.36	7342.26	-0.0907395	1.03566	0.914125
GTF2I	S412	General transcription factor II-I	NP_001157108.1	P78347	5722.9	6089.63	3528.83	3522.52	5906.27	3525.68	0.515941	0.939778	1.00179
SH2BP1	T925	RNA polymerase-associated protein CTR9 homolog	NP_055448.1	Q6PD62	3389.85	3578.76	3071.85	3937.57	3484.31	3504.71	-0.00583892	0.947213	0.78014
MUSK	Y756	Muscle, skeletal receptor tyrosine protein kinase	NP_005583	O15146	2873.32	2893.17	3261.98	2945.3	2883.25	3103.64	-0.0736589	0.99314	1.10752
PKD1 (PRKCM, PKCm, PRKD1)	Pan-specific	Protein-serine kinase C mu (Protein kinase D)	NP_002733	Q15139	568.56	544.099	772.105	786.584	556.329	779.345	-0.337093	1.04496	0.981593
Akt1 (PKBa)	S473/S474/S472	RAC-alpha serine/threonine-protein kinase	NP_005154	P31749	172.595	173.303	333.398	287.666	172.949	310.532	-0.585289	0.995918	1.15897
NFkB-p100	S866	Nuclear factor NF-kappa-B p100 subunit	NP_001070962.1	Q00653	3672.35	3655.05	3695.92	3289.07	3663.7	3492.49	0.0478583	1.00473	1.1237
TERF1	T371	Telomeric repeat-binding factor 1	NP_059523.2	P54274	4586.84	4917.94	5166.95	5398.91	4752.39	5282.93	-0.105833	0.932676	0.957036
Kit	Y703	Mast/stem cell growth factor receptor protein-tyrosine Kit	NP_006566	P10721	4139.82	3365.96	4758.28	3887.6	3752.89	4322.94	-0.14141	1.22991	1.22396
NOS3	T1175+S1177	Nitric oxide synthase, endothelial	NP_000594.2	P29474	7629.82	7793.32	7953.7	6215.96	7711.57	7084.83	0.0847656	0.97902	1.27956
ATM	Pan-specific	Ataxia telangiectasia mutated protein-serine kinase	NP_000042	Q13315	5341.18	5069.04	6430.71	5941.22	5205.11	6185.96	-0.172642	1.05369	1.08239
PDGFRb	Pan-specific	Platelet-derived growth factor receptor kinase beta	NP_032835	P09619	3238.71	3531.92	3098.75	4651.58	3385.31	3875.17	-0.135142	0.916983	0.666172
MLK3 (MAP3K11)	S281	Mixed-lineage protein-serine kinase 3; Mitogen-activated protein kinase kinase kinase 11	NP_002410.1	Q16584	881.635	791.323	805.982	769.868	836.479	787.925	0.0597986	1.11413	1.04691
BRK	Y342	Protein-tyrosine kinase 6	NP_005966.1	Q13882	3472.33	3745.83	3820.93	3747.53	3609.08	3784.23	-0.047389	0.926986	1.01959
PP2A/Ca (PPP2CA)	Pan-specific	Protein-serine phosphatase 2A - catalytic subunit - alpha and beta isoform	NP_002706.1	P67775	174.664	220.137	407.003	331.069	197.401	369.036	-0.625658	0.793433	1.22936
Chk1 (CHEK1)	S345	Checkpoint protein-serine kinase 1	NP_001265	O14757	2484.86	2178.21	2786.56	2096.06	2331.54	2441.31	-0.0460051	1.14078	1.32943
BMPR2 (BMPR-II)	Pan-specific	Bone morphogenetic protein receptor type-2	NP_001195.2	Q13873	181.177	218.705	291.669	254.345	199.941	273.007	-0.311475	0.828408	1.14674
ERK1 (MAPK3)	Pan-specific	Extracellular regulated protein-serine kinase 1 (p44 MAP kinase)	NP_002737.2	P27361	1097.52	1014.22	638.89	605.393	1055.87	622.142	0.528952	1.08214	1.05533
ATM	Y2969	Ataxia telangiectasia mutated protein-serine kinase	NP_000042	Q13315	4583.02	4085.91	4054.95	3277.16	4334.47	3666.05	0.167483	1.12166	1.23734
TP53BP1	T1056	Tumor suppressor p53-binding protein 1	NP_005648.1	Q12888	4520.76	4796.26	5209.5	4879.18	4658.51	5044.34	-0.0795707	0.94256	1.0677
PKG1a (PRKG1A)	Pan-specific	cGMP-dependent protein kinase 1, alpha isozyme	NP_006249.1	Q13976	53.3022	104.07	57.2054	478.458	78.6864	267.832	-1.22489	0.512174	0.119562
ACO1	S711	Cytoplasmic aconitate hydratase	NP_001265281.1	P21399	5991.64	5598.98	6628.41	5811.41	5795.31	6219.91	-0.0707067	1.07013	1.14058
RIPK1 (RIP; RIPK)	Y384	Receptor-interacting protein-serine kinase 1	NP_003795	Q13546	3248.4	3144.49	3445.12	3553.71	3196.45	3499.41	-0.0905555	1.03304	0.969442
ErbB2 (HER2, Neu)	Pan-specific	ErbB2 (Neu) receptor-tyrosine kinase	NP_004439	P04626	4096.22	3770.06	3756.58	3836	3933.14	3796.29	0.0354132	1.08651	0.979295
FOXO1A (FKHR)	S329	Forkhead box protein O1	NP_002006.2	Q12778	6517.78	6775.96	6184.59	7350.93	6646.87	6767.76	-0.0180243	0.961898	0.841335
PTPN14	S486	Tyrosine-protein phosphatase non-receptor type 14	NP_005392.2	Q15678	6419.64	6698.24	7708.4	7067.98	6558.94	7388.19	-0.119054	0.958408	1.09061
IKKe (IkBKE)	S172	Inhibitor of nuclear factor kappa-B kinase subunit epsilon	NP_054721.1	Q14164	6079.91	6126.5	7105.47	6326.26	6103.21	6715.86	-0.0956581	0.992395	1.12317
WNK1	T60	Serine/threonine-protein kinase WNK1	NP_061852.3	Q9H4A3	5663.81	5413.47	6044.22	3775.63	5538.64	4909.92	0.120491	1.04624	1.60085
Ret (GDNF receptor)	Pan-specific	Proto-oncogene tyrosine-protein kinase receptor Ret	NP_065681	P07949	4273.54	4179.92	4494.33	5097.1	4226.73	4795.72	-0.126295	1.0224	0.881744
p70S6KB (RPS6KB2)	S423	Ribosomal protein S6 kinase beta-2; Ribosomal protein S6 kinase 2	NP_003943.2	Q9UBS0	4390.59	4703.25	5292.72	6041.8	4546.92	5667.26	-0.220255	0.933523	0.876016
JNK3 (MAPK10)	Pan-specific	Jun N-terminus protein-serine kinase (stress-activated protein kinase (SAPKb)) 3	NP_620448.1	P53779	5256.83	6573.32	5199.41	6254.9	5915.07	5727.15	0.0322852	0.799721	0.831254
RPS6	S236	40S Ribosomal S6	NP_001001	P62753	445.472	460.22	585.057	706.266	452.846	645.661	-0.354722	0.967955	0.828381
PBK	Y74	Lymphokine-activated killer T-cell-originated protein kinase	NP_060962.2	Q96KB5	4386.35	4757.34	4184.5	5101.92	4571.84	4643.21	-0.015489	0.922018	0.82018
CDK10 (PISSLRE)	Pan-specific	Cyclin-dependent protein-serine kinase 10 [PISSLRE]	NP_443714.3	Q15131	1892.55	1743.21	2402.59	1896.99	1817.88	2149.79	-0.167699	1.08567	1.26653
MLK4	Pan-specific	Mixed-lineage protein-serine kinase 4	NP_115811.2	Q5TCX8	3172.52	2994.74	3549.78	3001.18	3083.63	3275.48	-0.0603579	1.05936	1.18279
DMPK1 (DMPK)	Pan-specific	Myotonic dystrophy protein kinase	NP_001075032.1	Q09013	3253.99	2740.02	2814.68	2594.01	2997	2704.35	0.102751	1.18758	1.08507
DNMT3A	S105	DNA (cytosine-5)-methyltransferase 3A	NP_001307821.1	Q9Y6K1	3894.48	3953.35	4660.69	4579.46	3923.91	4620.07	-0.16332	0.98511	1.01774
SIK3 (QSK)	T163	Salt-inducible serine/threonine-protein kinase SIK3	NP_001268678.1	Q9Y2K2	7773.91	9196.03	8690.24	9695.06	8484.97	9192.65	-0.0801078	0.845355	0.896357
CDK8	Pan-specific	Cyclin-dependent protein-serine kinase 8	NP_001252	P49336	3312.26	2775.3	3129.7	3198.45	3043.78	3164.08	-0.0387618	1.19348	0.978505
ERK1 (MAPK3)	T202+Y204	Extracellular regulated protein-serine kinase 1 (p44 MAP kinase)	NP_002737.2	P27361	1188.04	2316.25	971.959	913.846	1752.14	942.903	0.619633	0.512916	1.06359
Akt1 (PKBa)	Y326	RAC-alpha serine/threonine-protein kinase	NP_005154	P31749	2722.71	2606.03	2396.92	2319.48	2664.37	2358.2	0.122068	1.04477	1.03339
Raf-A (ARaf)	Y302	A-Raf proto-oncogene serine/threonine-protein kinase	NP_001645.1	P10398	6055.41	5641.85	7156.73	7039.43	5848.63	7098.08	-0.193618	1.0733	1.01666
ANXA1	Y207	Annexin A1	NP_000691.1	P04083	3657.74	3617.07	3606.82	3153.82	3637.41	3380.32	0.0732999	1.01124	1.14364
Bcr	Y591	Breakpoint cluster region protein	NP_004318.3	P11274	7813.04	7655.01	8537.36	7752.36	7734.02	8144.86	-0.0517576	1.02064	1.10126
MERTK (MER)	Y749	Tyrosine-protein kinase Mer; Proto-oncogene tyrosine-protein kinase MER	NP_006334.2	Q12866	3315.18	3245.41	4619.77	3354.04	3280.29	3986.91	-0.195083	1.0215	1.37738
Myb	S532	Transcriptional activator Myb	NP_005366.2	P10242	6263.48	6251.81	6447.22	5836.7	6257.65	6141.96	0.0186598	1.00187	1.1046
Met	Y1230/Y1234/Y1235	Hepatocyte growth factor (HGF) receptor-tyrosine kinase	NP_000236.2	P08581	158.34	312.105	374.328	324.375	235.222	349.351	-0.395546	0.507331	1.154
EphA2	Y772	Ephrin type-A receptor 2 protein-tyrosine kinase	NP_004422.2	P29317	834.538	1046.85	543.416	657.666	940.695	600.541	0.448788	0.797189	0.826279
Fos	S362+S363	Proto-oncogene c-Fos	NP_005243	P01100	13790.6	13612.9	11072.3	11689.2	13701.7	11380.8	0.185598	1.01306	0.947227
GSK3b	Pan-specific	Glycogen synthase-serine kinase 3 beta	NP_002084	P49841	4491.6	4941.01	3724.52	4331.09	4716.31	4027.8	0.157805	0.909044	0.859949
ALOX5 (5-LO)	S272	Arachidonate 5-lipoxygenase	NP_000689.1	P09917	5814.99	5177.86	5206.87	5098.7	5496.42	5152.78	0.0645605	1.12305	1.02121
CUX1 (CUTL1)	S1270	Homeobox protein cut-like 1	NP_001189472.1	P39880	3080.93	3652.2	3087.96	3258.32	3366.56	3173.14	0.0591712	0.843582	0.947715
eIF2a	S52	Eukaryotic translation initiation factor 2 alpha	NP_004085	P05198	515.674	525.244	389.017	398.632	520.459	393.824	0.278806	0.981781	0.975881
BUB1B (Bub1R)	S670	Mitotic checkpoint serine/threonine-protein kinase BUB1 beta	NP_001202.4	O60566	4378.05	4076.44	4470.66	4100.48	4227.24	4285.57	-0.013703	1.07399	1.09028
ERF	T526	ETS domain-containing transcription factor ERF	NP_001287964.1	P50548	5738.77	5599.72	4599.8	4813.22	5669.25	4706.51	0.18611	1.02483	0.955659
AML2 (RUNX3)	T231	Runt-related transcription factor 3	NP_001026850.1	Q13761	3626.66	3769.29	3366	3463.37	3697.97	3414.69	0.0796984	0.96216	0.971887
CDK4	T172	Cyclin-dependent protein-serine kinase 4	NP_000066	P11802	7667.15	7736.91	7198.14	7541.77	7702.03	7369.95	0.0440726	0.990982	0.954436
ERK1 (MAPK3)	Y204	Extracellular regulated protein-serine kinase 1 (p44 MAP kinase)	NP_002737.2	P27361	6223.36	6042.57	6025.53	5608.37	6132.97	5816.95	0.0529024	1.02992	1.07438
PP1/Cb (PPP1CB)	T316	Serine/threonine-protein phosphatase PP1-beta catalytic subunit	NP_996759.1	P62140	3790.69	4160.24	4335.23	4278.24	3975.46	4306.73	-0.0800389	0.911171	1.01332
OSR1 (OXSR1)	T185	Serine/threonine-protein kinase OSR1	NP_005100.1	O95747	4066.78	3755.27	4684.42	5109.42	3911.02	4896.92	-0.224807	1.08295	0.91682
Cbl	Y674	E3 ubiquitin-protein ligase CBL	NP_005179.2	P22681	5840.43	5043.05	5477.04	5483.5	5441.74	5480.27	-0.00705537	1.15811	0.998821
PDGFRb	Y716	Platelet-derived growth factor receptor kinase beta	NP_032835	P09619	191.217	175.922	308.736	266.336	183.569	287.536	-0.448755	1.08695	1.1592
NMDAR1	S896	Glutamate [NMDA] receptor subunit zeta-1	NP_000823	Q05586	116.918	2639.52	2245.24	2274.55	1378.22	2259.89	-0.494526	0.0442954	0.987117
MAPKAPK3	Y76	MAP kinase-activated protein kinase 3	NP_001230854.1	Q16644	6400.9	7566.45	6732.1	7217.71	6983.67	6974.91	0.00125643	0.845957	0.932719
Fgr	Y412	Gardner-Rasheed feline sarcoma viral (v-fgr) oncogene	NP_001036194.1	P09769	3027.68	3856.46	2547.09	2880.65	3442.07	2713.87	0.237698	0.785092	0.884205
WNK1	Pan-specific	Serine/threonine-protein kinase WNK1	NP_061852.3	Q9H4A3	7074.99	7383.72	7438.92	6326.5	7229.35	6882.71	0.0491367	0.958188	1.17583
FASN (FAS)	S207	Fatty acid synthase	NP_004095.4	P49327	4321.33	4337.87	3333.07	3257.11	4329.6	3295.09	0.273041	0.996187	1.02332
Elk-1	S324	ETS domain-containing protein Elk-1	NP_001107595.1	P19419	6095.15	6123.75	5585.76	5577.18	6109.45	5581.47	0.0903848	0.995329	1.00154
VEGFR2 (KDR)	Y1059	Vascular endothelial growth factor receptor 3 ; Vascular endothelial growth factor receptor-protein-tyrosine kinase 3	NP_002244	P35968	1470.38	1929.27	1496.06	1833.86	1699.83	1664.96	0.0207234	0.762142	0.815798
PKCt (PRKCQ)	S676	Protein-serine kinase C theta	NP_006248	Q04759	306.35	1141.56	648.45	574.453	723.953	611.452	0.16889	0.268362	1.12881
Chk1 (CHEK1)	Pan-specific	Checkpoint protein-serine kinase 1	NP_001265	O14757	1022.73	967.513	1331.78	1081.77	995.12	1206.77	-0.192843	1.05707	1.23111
RSK1 (RPS6KA1, p90RSK)	T573	Ribosomal S6 protein-serine kinase 1; Ribosomal protein S6 kinase alpha 2	NP_002944	Q15418	7031.48	6805	7400.12	8300.88	6918.24	7850.5	-0.126416	1.03328	0.891486
COT (MAP3K8, TPL2)	Pan-specific	Osaka thyroid oncogene protein-serine kinase (Tpl2); Mitogen-activated protein kinase kinase kinase 8	NP_005195	P41279	3340.94	3130.73	3083.06	3131.58	3235.83	3107.32	0.0405262	1.06714	0.984506
DMPK2 (MRCK-g)	Pan-specific	Myotonic dystrophy protein kinase 2; Serine-threonine-protein kinase MRCK gamma	NP_059995.2	Q6DT37	3390.02	3712.65	3418.88	3585.42	3551.34	3502.15	0.0139473	0.913101	0.95355
PTPN22	Y499	Protein-tyrosine phosphatase, non-receptor type 22	NP_057051.3	Q9Y2R2	4678.17	5453.33	4986.46	5477.98	5065.75	5232.22	-0.0323336	0.857856	0.910274
PKD2 (PRKD2)	S197+S198	Serine/threonine-protein kinase D2	NP_001073349.1	Q9BZL6	2958.14	4069.74	2452.07	5119.35	3513.94	3785.71	-0.0744964	0.726861	0.47898
PCTK2 (PCTAIRE2, CDK17))	S180	Cell division protein kinase 17; Protein-serine kinase PCTAIRE-2	NP_002586.2	Q00537	4788.66	5073.18	5492.68	6066.35	4930.92	5779.52	-0.158795	0.943917	0.905434
ERK4 (MAPK4)	S186	Extracellular regulated protein-serine kinase 4	NP_002738	P31152	6320.94	6535.38	6278.51	6084.49	6428.16	6181.5	0.0391272	0.967188	1.03189
RSK3 (RPS6KA2)	Y217+S218	Ribosomal S6 protein-serine kinase 3; Ribosomal protein S6 kinase alpha-3	NP_002944	Q15349	4951.16	4661.75	5677.91	4942.91	4806.45	5310.41	-0.0997094	1.06208	1.1487
ErbB2 (HER2, Neu)	Y1248	ErbB2 (Neu) receptor-tyrosine kinase	NP_004439	P04626	7180.11	7137.19	6242.45	5830.25	7158.65	6036.35	0.170522	1.00601	1.0707
Abl (Abl1)	Y139	Abelson murine leukemia viral oncogene homologue 1	NP_005148	P00519	3962.21	4052.91	3909	3741	4007.56	3825	0.0466222	0.977621	1.04491
CDK9	S347	Cyclin-dependent protein-serine kinase 9	NP_001252	P50750	4651.56	4190.99	5113.95	5239.21	4421.28	5176.58	-0.157716	1.1099	0.976091
PAK2 (PAKg)	S141	p21-activated kinase 2 gamma; Protein-serine/threonine kinase PAK 2	NP_002568.2	Q13177	7900.95	8839.18	9336.67	8613.38	8370.07	8975.03	-0.0697836	0.893855	1.08397
ACC1 (ACACA)	Pan-specific	Acetyl-CoA carboxylase 1	NP_000655	Q13085	423.797	342.247	468.236	426.053	383.022	447.144	-0.154788	1.23828	1.09901
CDK5	Y15	Cyclin-dependent protein-serine kinase 5	NP_004926	Q00535	5136.29	5173.7	6337.36	5240.81	5154.99	5789.08	-0.116008	0.99277	1.20923
MyoD	S200	Myoblast determination protein 1	NP_002469.2	P15172	387.966	981.935	717.053	984.769	684.95	850.911	-0.216961	0.395103	0.728143
DNAPK (PRKDC)	Y883	DNA-dependent protein kinase catalytic subunit	NP_008835	P78527	4111.71	4384.71	3819.26	3811.2	4248.21	3815.23	0.107498	0.937738	1.00211
MAFG	S124	Transcription factor MafG	NP_002350.1	O15525	5343.39	5889.76	5257.96	5815.94	5616.57	5536.95	0.0142776	0.907234	0.90406
HePTP (PTPN7)	T66	Tyrosine-protein phosphatase non-receptor type 7	NP_002823.3	P35236	5989.63	5699.82	6172.71	5724.97	5844.72	5948.84	-0.0176573	1.05085	1.07821
4E-BP1 (PHAS1)	T37+T46	4E transcription factor binding protein 1	NP_004086	Q13541	5055.7	5097.12	4548.99	4643.16	5076.41	4596.08	0.0994016	0.991873	0.979718
MKK7 (MEK7, MAP2K7)	Pan-specific	MAPK/ERK protein-serine kinase 7 (MKK7); Dual specificity mitogen-activated protein kinase kinase 7	NP_005034	O14733	3244.75	3562.58	4078.31	3518.87	3403.67	3798.59	-0.109776	0.910788	1.15898
PKCd (PRKCD)	T507	Protein-serine kinase C delta	NP_006245	Q05655	4082.33	5076.43	4904.12	5654.93	4579.38	5279.52	-0.142272	0.804174	0.86723
AR	S308	Androgen receptor	NP_000029.2	P10275	265.926	294.208	480.622	366.319	280.067	423.47	-0.413455	0.903868	1.31203
SRPK1	S222	Serine/arginine-rich protein-specific kinase 1; SRPK1a protein kinase	NP_003128.3	Q96SB4	2003.49	1953.35	2668.12	2745.91	1978.42	2707.01	-0.313547	1.02567	0.971672
EphB1	Y594	Ephrin type-B receptor 1 protein-tyrosine kinase	NP_004432.1	P54762	5936.19	5978.11	4891.42	4688.53	5957.15	4789.97	0.218068	0.992987	1.04327
PRKY	Pan-specific	Serine/threonine-protein kinase PRKY	AAH74852.1	O43930	5922.4	5530.48	6118.34	6670.84	5726.44	6394.59	-0.110358	1.07086	0.917177
Abl2 (Arg)	Pan-specific	Abelson murine leukemia viral oncogene homologue 2	NP_009298.1	P42684	6516.25	6444.9	6061.13	5736.5	6480.58	5898.82	0.0940573	1.01107	1.05659
CLK1	S337+T338	Dual specificity protein kinase CLK1	NP_004062.2	P49759	3669.9	3010.53	3032.01	2789.42	3340.22	2910.72	0.137636	1.21902	1.08697
PDK4 (PDHK4)	Pan-specific	Pyruvate dehydrogenase kinase isoform 4; [Pyruvate dehydrogenase [lipoamide]] kinase isozyme 4, mitochondrial	NP_002603.1	Q16654	4382.21	5147.49	4922.37	5410.96	4764.85	5166.67	-0.0809618	0.85133	0.909704
PTPRM PTP?)	Y929	Receptor-type tyrosine-protein phosphatase mu	NP_002836.3	P28827	6342.11	6306.84	7509.11	7945.35	6324.48	7727.23	-0.200323	1.00559	0.945094
TrkB (NTRK2)	Y516	BNDF/NT3/4/5 receptor- tyrosine kinase	NP_006171	Q16620	5166.14	4196.19	6181.75	4996.73	4681.16	5589.24	-0.177297	1.23115	1.23716
CaMK2b	Pan-specific	Calcium/calmodulin-dependent protein-serine kinase 2 beta	NP_001211.3	Q13554	3717.13	3899.54	3977.55	3038.33	3808.33	3507.94	0.0821644	0.953224	1.30912
HIPK1	Y352	Homeodomain-interacting protein-serine kinase 1	NP_938009.1	Q86Z02	5539.42	5090.76	5654.46	5297.4	5315.09	5475.93	-0.0298125	1.08813	1.0674
Plk4 (SAK; STK18)	Pan-specific	Polo-like kinase-serine 4 (SAK)	NP_001177728.1	O00444	1231.84	1103.13	1098.53	1214.49	1167.49	1156.51	0.00944866	1.11668	0.904522
CFL1	S3	Cofilin 1	NP_005498	P23528	406.942	398.453	534.536	414.935	402.697	474.736	-0.164574	1.0213	1.28824
DNAPK (PRKDC)	Pan-specific	DNA-dependent protein kinase catalytic subunit	NP_008835	P78527	5461.37	4834.69	5292.76	5121.94	5148.03	5207.35	-0.0114567	1.12962	1.03335
Flt3 (STK1)	Pan-specific	Fetal liver fms-related tyrosine kinase 3; Receptor-type tyrosine-protein kinase FLT3	NP_004110.2	P36888	4102.01	4505.84	4828.15	4031.6	4303.93	4429.87	-0.0288434	0.910377	1.19757
MEKK2 (MAP3K2)	Pan-specific	MAPK/ERK kinase kinase 2; Mitogen-activated protein kinase kinase kinase 2	NP_006600	Q9Y2U5	2844.65	2084.41	2970.54	2568.04	2464.53	2769.29	-0.11659	1.36473	1.15673
PAK1 (PAKa)	S144	p21-activated kinase 1 (alpha) (Protein-serine/threonine kinase PAK 1)	NP_002567	Q13153	6080.62	6584.58	7233.92	7638.69	6332.6	7436.31	-0.160664	0.923464	0.947011
LATS1	S909	Large tumour suppressor 1 protein-serine kinase (WARTS)	NP_004681.1	O95835	5384.85	6379.1	6894.35	6260.42	5881.97	6577.38	-0.111745	0.844139	1.10126
ERa (ESR1)	S104	Estrogen receptor	NP_000116.2	P03372	1731	1942.99	1728.95	1375.13	1837	1552.04	0.168563	0.890894	1.2573
BRD2	Pan-specific	Bromodomain-containing protein 2	NP_001106653.1	P25440	280.278	460.64	418.618	289.856	370.459	354.237	0.0447762	0.608453	1.44422
IDH1	T75+T77	Isocitrate dehydrogenase [NADP] cytoplasmic	NP_001269315.1	O75874	7987.83	8232.09	8122.46	8074.77	8109.96	8098.62	0.00139943	0.970329	1.00591
FGFR2 (BEK)	Y656+Y657	Fibroblast growth factor receptor-tyrosine kinase 2 (BEK)	NP_000132.3	P21802	6112.43	6156.45	5241.74	5250.47	6134.44	5246.11	0.156433	0.99285	0.998337
YSK4 (MAP3K19)	Pan-specific	SPS1/STE20-related protein kinase YSK4; Mitogen-activated protein kinase kinase kinase 8	NP_079328.3	Q56UN5	3627.23	3795.54	3614.9	2926.81	3711.39	3270.86	0.126354	0.955656	1.2351
AurKC (Aurora C, AIK3)	Pan-specific	Aurora Kinase C (serine/threonine-protein kinase 13)	NP_003151	Q9UQB9	2130.63	2101.32	2249.66	1899.94	2115.97	2074.8	0.0196513	1.01395	1.18407
EGFR (ErbB1)	Pan-specific	Epidermal growth factor receptor-tyrosine kinase	NP_005219	P00533	7206.69	7906.23	6975.42	6825.1	7556.46	6900.26	0.0908431	0.91152	1.02202
Frk	Pan-specific	Fyn-related kinase; Tyrosine-protein kinase FRK	NP_002022.1	P42685	1712.95	1881.31	1932.33	2074.29	1797.13	2003.31	-0.10861	0.910511	0.931562
NF2	S518	Merlin	NP_000259.1	P35240	9821.09	9909.63	9811.25	9375.37	9865.36	9593.31	0.027964	0.991065	1.04649
Axl (UFO)	Y702+Y703	AXL oncogene-encoded protein-tyrosine kinase UFO	NP_001690.2	P30530	4695.45	4532.23	4822.81	4594.88	4613.84	4708.84	-0.0203812	1.03601	1.0496
PRKACA (PKA)	Pan-specific	cAMP-dependent protein kinase catalytic subunit alpha	NP_002721	P17612	929.567	452.859	992.842	636.855	691.213	814.849	-0.164554	2.05266	1.55898
Smad3	T8	Mothers against decapentaplegic homologue 3	NP_005893.1	P84022	4832.16	4455.8	4871.63	5102.7	4643.98	4987.17	-0.0712959	1.08447	0.954716
TRRAP	Pan-specific	Transformation/transcription domain-associated protein	NP_001231509.1	Q9Y4A5	6987.6	7868.25	7844.1	8259.47	7427.92	8051.79	-0.0806477	0.888075	0.949709
Lck	Y505	Lymphocyte-specific protein-tyrosine kinase; Proto-oncogene tyrosine-protein kinase LCK	NP_005347	P06239	164.994	194.991	126.27	88.9028	179.993	107.586	0.514621	0.846166	1.42032
Raf-A (ARaf)	Pan-specific	A-Raf proto-oncogene serine/threonine-protein kinase	NP_001645.1	P10398	6882.81	6734.74	7280.83	7593.89	6808.78	7437.36	-0.0883033	1.02199	0.958775
ERK1 (MAPK3)	T207	Extracellular regulated protein-serine kinase 1 (p44 MAP kinase)	NP_002737.2	P27361	6419.88	6103.7	5236.82	5560.3	6261.79	5398.56	0.148335	1.0518	0.941823
JAK3	Pan-specific	Janus protein-tyrosine kinase 3	NP_000206	P52333	213.297	160.138	277.65	259.958	186.718	268.804	-0.364385	1.33196	1.06806
SIK2 (QIK)	Pan-specific	Salt-inducible serine/threonine-protein kinase SIK2; Serine-threonine-protein kinase SNF1-like kinase 2	NP_056006.1	Q9H0K1	3387.77	3009.11	3393.2	3434.33	3198.44	3413.77	-0.0651535	1.12584	0.988024
G6PD	Y503+Y507	Glucose-6-phosphate 1-dehydrogenase	NP_001035810.1	P11413	7516.54	7294.85	6588.75	7062.68	7405.69	6825.72	0.0815517	1.03039	0.932896
WNK2	Pan-specific	Serine/threonine-protein kinase WNK2	NP_001269323.1	Q9Y3S1	1413.71	2136.58	2050.13	2430.82	1775.15	2240.48	-0.232806	0.661671	0.843391
CREB1	S133	cAMP-response element-binding protein 1	NP_004370	P16220	4037.73	4230.82	3980.46	3862.63	4134.28	3921.54	0.0528267	0.954361	1.0305
Pim2	Pan-specific	Serine/threonine-protein kinase Pim-2	NP_006866.2	Q9P1W9	310.672	310.545	315.424	330.858	310.609	323.141	-0.0395533	1.00041	0.953352
p70S6K (S6Ka, RPS6KB1)	T252	Ribosomal protein S6 kinase beta-1; Ribosomal protein S6 kinase 1	NP_003152	P23443	6898.55	7247.01	7245.35	6978.34	7072.78	7111.84	-0.00550772	0.951917	1.03826
DLK (ZPK)	S269	Mitogen-activated protein kinase kinase kinase 12	NP_006292.3	Q12852	3584.63	4233.34	4151.68	3965.21	3908.98	4058.44	-0.0375227	0.846761	1.04703
NFAT1	S217+S221	Nuclear factor of activated T-cells, cytoplasmic 2	NP_775114.1	Q13469	3966.42	4153.35	4112.87	3670.99	4059.88	3891.93	0.0422485	0.954994	1.12037
ITK	Pan-specific	Tyrosine-protein kinase ITK/TSK	NP_005537.3	Q08881	2249.56	2156.17	2865.34	1999.96	2202.87	2432.65	-0.09922	1.04331	1.4327
PKCb (PRKCB1)	S661	Protein-serine kinase C beta 1	NP_002729	P05771	3967.5	4652.14	4168.96	6012.81	4309.82	5090.88	-0.166555	0.852834	0.693346
PDK2 (PDHK2)	Pan-specific	Pyruvate dehydrogenase kinase isoform 2; [Pyruvate dehydrogenase [lipoamide]] kinase isozyme 2, mitochondrial	NP_002602	Q15119	25.9766	34.284	31.1871	29.3312	30.1303	30.2591	-0.00426665	0.757689	1.06327
RSK1 (RPS6KA1, p90RSK)	S380	Ribosomal S6 protein-serine kinase 1; Ribosomal protein S6 kinase alpha 2	NP_002944	Q15418	5647.02	4938.02	5885.42	5479.53	5292.52	5682.47	-0.0710917	1.14358	1.07407
PDGFRa	Y762	Platelet-derived growth factor receptor kinase alpha	NP_006197	P16234	3852.7	4243.9	4134.32	4198.06	4048.3	4166.19	-0.0287049	0.907822	0.984815
FGFR3	Pan-specific	Fibroblast growth factor receptor 3	NP_000133.1	P22607	4254.01	5192.15	4310.65	4624.12	4723.08	4467.38	0.0556582	0.819315	0.932211
GSK3b	Pan-specific	Glycogen synthase-serine kinase 3 beta	NP_002084	P49841	4491.75	5486.38	4422.64	5163.82	4989.07	4793.23	0.0400447	0.818708	0.856467
RIOK1	Y466	Serine/threonine-protein kinase RIO1	NP_113668.2	Q9BRS2	6939.04	6537.31	8419.57	7945.7	6738.17	8182.63	-0.194225	1.06145	1.05964
NCOA3 (SRC-3)	S867	Nuclear receptor coactivator 3	NP_858045.1	Q9Y6Q9	5334.57	5150.26	4764.61	4478.08	5242.42	4621.35	0.126097	1.03579	1.06399
p38a MAPK (MAPK14)	Pan-specific	Mitogen-activated protein-serine kinase p38 alpha; Mitogen-activated protein kinase 14	NP_001306	Q16539	1121.11	933.904	1170.33	1086.37	1027.51	1128.35	-0.0936168	1.20046	1.07728
TGM2	Y369	Protein-glutamine gamma-glutamyltransferase 2	NP_004604.2	P21980	7075.44	7288.24	8393.83	9335.35	7181.84	8864.59	-0.210509	0.970802	0.899145
AAK1	S637	AP2-associated protein kinase 1	NP_055726.3	Q2M2I8	6430.98	6620.22	5876.88	6569.82	6525.6	6223.35	0.0474247	0.971414	0.894527
GSK3a	S21	Glycogen synthase-serine kinase 3 alpha	NP_002084	P49840	96.3076	88.2625	118.326	123.149	92.285	120.738	-0.268739	1.09115	0.960834
RSK1 (RPS6KA1, p90RSK)	S352	Ribosomal S6 protein-serine kinase 1; Ribosomal protein S6 kinase alpha 2	NP_002944	Q15418	1088.16	1891.24	1033.48	1752.4	1489.7	1392.94	0.0671559	0.575368	0.589752
RDBP	S89+T91	Negative elongation factor E	NP_002895.3	P18615	7215.57	7069.08	7355.13	7110.17	7142.32	7232.65	-0.0125671	1.02072	1.03445
Ron (RONa)	Y1238 + Y1239	Macrophage-stimulating protein receptor alpha chain	NP_002438	Q04912	5554.16	5739.74	6506.77	6668.93	5646.95	6587.85	-0.154112	0.967667	0.975684
LKB1 (STK11)	S31	Serine/threonine-protein kinase 11	NP_000446.1	Q15831	4630.52	3820.23	4080.47	3641.23	4225.38	3860.85	0.0902207	1.2121	1.12063
JAK3	Y980+Y981	Janus protein-tyrosine kinase 3	NP_000206	P52333	4474.61	4652.46	5518.01	5315.71	4563.53	5416.86	-0.171419	0.961774	1.03806
IKKa (IkBKA)	T23	Inhibitor of NF-kappa-B protein-serine kinase alpha (CHUK)	NP_001269	O15111	1751.82	1512.27	1921.84	1947.36	1632.04	1934.6	-0.17007	1.1584	0.986892
CDK7	Pan-specific	Cyclin-dependent protein-serine kinase 7	NP_001790	P50613	1255.15	1000.33	1346.57	1300.36	1127.74	1323.46	-0.160035	1.25474	1.03554
MYT1	S143	Membrane-associated tyrosine- and threonine-specific cdc2-inhibitory kinase	NP_004194.3	Q99640	4593.8	4653.45	5344.14	4805.36	4623.62	5074.75	-0.0930982	0.987182	1.11212
IKKb (IkBKB)	Pan-specific	Inhibitor of nuclear factor kappa B kinase beta subunit	NP_001547.1	O14920	951.349	1038.3	778.63	1073.59	994.826	926.111	0.0715741	0.916255	0.725258
CDK9	T186	Cyclin-dependent protein-serine kinase 9	NP_001252	P50750	4221.2	3921.2	4414.76	4202.77	4071.2	4308.76	-0.0567133	1.07651	1.05044
SRPK2	Y319	Serine/arginine-rich protein-specific kinase 2; Serine kinase SRPK2	NP_001265202.1	P78362	1052.34	1148.04	1226.26	1419.31	1100.19	1322.79	-0.18426	0.91664	0.863979
AMPKa2 (PRKAA2)	S377	5'-AMP-activated protein kinase catalytic subunit alpha-2	NP_006243.2	P54646	5753.37	5896.77	5625.27	5385.04	5825.07	5505.15	0.0564863	0.975681	1.04461
HRAS	Pan-specific	GTPase HRas	NP_001123914.1	P01112	2616.76	2653.22	3047.85	2581.57	2634.99	2814.71	-0.0659805	0.98626	1.18062
CaMKK1 (CaMKK)	S74	Calcium/calmodulin-dependent protein-serine kinase kinase	NP_006540	Q8N5S9	1036.93	665.922	919.91	869.481	851.429	894.696	-0.0495681	1.55714	1.058
MSK1 (RPS6KA5)	S212	Mitogen & stress-activated protein-serine kinase 1; Ribosomal protein S6 kinase alpha 5	NP_004746	O75582	4609.7	4622.09	5846.85	4193.45	4615.89	5020.15	-0.0839536	0.997321	1.39428
snRNP 70	Y126	U1 small nuclear ribonucleoprotein 70 kDa	NP_003080.2	P08621	5857.46	6246.37	6543.32	8702.39	6051.92	7622.86	-0.230776	0.937738	0.751899
JAK2	Y1007+Y1008	Janus protein-tyrosine kinase 2	NP_004963	O60674	3010.81	2846.38	3680.4	2730.56	2928.6	3205.48	-0.0903372	1.05777	1.34786
ASK1 (MAP3K5)	T838	Apoptosis signal regulating protein-serine kinase 1	NP_005914	Q99683	7921.81	7888.71	7127.79	7398.25	7905.26	7263.02	0.0847324	1.0042	0.963442
CTNNB1	Pan-specific	Catenin (cadherin-associated protein) beta 1	NP_001895	P35222	1231.24	1268.14	1332.75	2058.21	1249.69	1695.48	-0.305073	0.970902	0.647528
Vav	Y174	Vav 1 guanine nucleotide exchange factor	NP_005419.2	P15498	2210.54	2098.37	2366.41	2177.71	2154.46	2272.06	-0.053146	1.05346	1.08665
Raf-B (BRaf)	Pan-specific	B-Raf proto-oncogene serine-threonine-protein kinase; RafB proto-oncogene-encoded protein-serine kinase	NP_004324	P15056	7159.12	7339.1	8389.64	9339.65	7249.11	8864.65	-0.201192	0.975477	0.898283
DNAPK (PRKDC)	T2609	DNA-dependent protein kinase catalytic subunit	NP_008835	P78527	2743.28	3834.4	2726.34	2705.51	3288.84	2715.93	0.191402	0.715439	1.0077
MST3 (STK24)	T184	Mammalian STE20-like protein-serine kinase 3; Serine-threonine-protein kinase 24	NP_003567	Q9Y6E0	6254.62	5295.49	6200.69	5813.71	5775.06	6007.2	-0.0394109	1.18112	1.06656
PCTK1 (PCTAIRE1, CDK16)	Y176	Cell division protein kinase 16; Protein-serine kinase PCTAIRE-1	NP_148978	Q00536	4975.52	5482.18	5457.03	5712.22	5228.85	5584.63	-0.0658266	0.907579	0.955326
MOK (RAGE)	T159+Y161	MAPK-MAK-MRK overlapping kinase; MOK protein kinase	NP_055041.1	Q9UQ07	4474.69	4748.22	5215.09	5021.34	4611.46	5118.22	-0.104263	0.942393	1.03859
PDK1 (PDHK1)	Pan-specific	Pyruvate dehydrogenase kinase isoform 1; [Pyruvate dehydrogenase [lipoamide]] kinase isozyme 1, mitochondrial	NP_002601.1	Q15118	5638.02	5560.78	5952.54	5954.05	5599.4	5953.3	-0.061286	1.01389	0.999747
mTOR (FRAP)	Pan-specific	Mammalian target of rapamycin (FRAP); FKBP12-rapamycin complex-associated protein	NP_004949	P42345	2697.32	2739.78	3135.99	2755.34	2718.55	2945.66	-0.0802368	0.984502	1.13815
PAK5 (PAK7)	S602	p21-activated kinase 5; Protein-serine/threonine kinase PAK 7	NP_065074.1	Q9P286	2892.87	3039.4	2935.18	3577.33	2966.14	3256.25	-0.0933173	0.951788	0.820494
ERa (ESR1)	S167	Estrogen receptor	NP_000116.2	P03372	6648.65	6663.13	6173	6204.78	6655.89	6188.89	0.0727464	0.997826	0.994878
CDK6	Pan-specific	Cyclin-dependent protein-serine kinase 6	NP_001250	Q00534	153.789	205.55	258.192	206.279	179.669	232.236	-0.256635	0.748182	1.25167
FOXO3 (FKHRL1)	S294	Forkhead box protein O3	NP_001446.1	O43524	8981.41	8227.79	7448.1	7816.42	8604.6	7632.26	0.119913	1.09159	0.952879
HMGA1	T53	High mobility group protein HMG-I/HMG-Y	NP_001306007.1	P17096	6883.38	6940.81	7386.52	5552.47	6912.1	6469.49	0.0661753	0.991726	1.33031
MLTK (ZAK)	T161+T162	Mitogen-activated protein kinase kinase kinase MLT	NP_057737.2	Q9NYL2	7502.14	7540.75	7632.36	6371.57	7521.45	7001.97	0.0715669	0.994881	1.19788
PKCz (PRKCZ)	T410	Protein-serine kinase C zeta	NP_002735	Q05513	5029.34	5784.96	5073.07	6039.06	5407.15	5556.06	-0.0271679	0.869383	0.840043
ITSN2	Y968	Intersectin-2	NP_006268.2	Q9NZM3	6784.88	5635.16	6018.12	5364.68	6210.02	5691.4	0.0872081	1.20403	1.12181
SMG1	Pan-specific	Serine/threonine-protein kinase SMG1; Lambda/iota protein kinase C-interacting protein	NP_055907.3	Q96Q15	5749.93	5742.46	5949.85	6185.39	5746.2	6067.62	-0.0544287	1.0013	0.96192
PLCG2	Y759	1-phosphatidylinositol-4,5-bisphosphate phosphodiesterase gamma-2	NP_002652.2	P16885	2789.82	4237.47	4207.82	4539.91	3513.65	4373.86	-0.218992	0.658369	0.92685
Akt1 (PKBa)	Pan-specific	RAC-alpha serine/threonine-protein kinase	NP_005154	P31749	1701.96	1397.09	1748.3	1463.66	1549.53	1605.98	-0.0357845	1.21821	1.19447
PBK	Pan-specific	Lymphokine-activated killer T-cell-originated protein kinase	NP_060962.2	Q96KB5	609.04	528.172	607.008	591.55	568.606	599.279	-0.0525397	1.15311	1.02613
SIK (SNF1LK)	Pan-specific	Salt-inducible serine/threonine-protein kinase SIK1; Serine-threonine-protein kinase SNF1-like kinase 1	NP_775490.2	P57059	3697.95	3165.1	4205.64	3191.99	3431.53	3698.81	-0.0750065	1.16835	1.31756
Ksr-1	Pan-specific	Mammalian STE20-like protein-serine kinase 2	XP_011523731.1	Q8IVT5	282.38	210.307	233.352	214.319	246.343	223.835	0.0958162	1.3427	1.08881
Raf-A (ARaf)	Pan-specific	A-Raf proto-oncogene serine/threonine-protein kinase	NP_001645.1	P10398	5120.23	5449.76	5513.49	6700.16	5285	6106.83	-0.144535	0.939534	0.82289
PKCa (PRKCA)	S657	Protein-serine kinase C alpha	NP_002728	P17252	292.942	171.677	434.771	298.38	232.309	366.575	-0.456134	1.70635	1.45711
ACLY	Y682	ATP-citrate synthase	NP_001087.2	P53396	8863.65	8103.8	8517	7730.95	8483.72	8123.97	0.0433301	1.09376	1.10168
BLK	Y389	B lymphoid tyrosine kinase	NP_001706.2	P51451	3843.99	4157.5	4146.61	3627.88	4000.75	3887.25	0.0287806	0.924591	1.14298
VACAMKL	Y245	CaM kinase-like vesicle-associated protein	NP_076951.2	Q8NCB2	5058.21	5321.32	5261.43	4911.97	5189.77	5086.7	0.0200595	0.950555	1.07115
FAK (PTK2)	Y397	Focal adhesion protein-tyrosine kinase	NP_005598	Q05397	7358.19	7514.83	6210.99	6173.78	7436.51	6192.39	0.183081	0.979155	1.00603
MEF2D	S180	Myocyte-specific enhancer factor 2D	NP_005911.1	Q14814	4742.89	4717.63	4831.35	5025.33	4730.26	4928.34	-0.0410217	1.00535	0.961399
ACLY	S455	ATP-citrate synthase	NP_001087.2	P53396	6203.46	5817.79	5920.31	5717.18	6010.62	5818.74	0.0324443	1.06629	1.03553
p38g MAPK (MAPK12, ERK6)	Pan-specific	Mitogen-activated protein-serine kinase p38 gamma; Mitogen-activated protein kinase 12	NP_002960.2	P53778	2369.2	2493.25	2818.21	3656.24	2431.23	3237.22	-0.28632	0.950248	0.770795
TIE2 (TEK)	Y992	Angiopoietin-1 receptor	NP_000450.2	Q02763	651.342	582.283	628.251	541.782	616.813	585.016	0.0529259	1.1186	1.1596
DDR2 (Tyro10)	Pan-specific	Neurotrophic receptor-tyrosine kinase of discoidin domain receptor family, member 2 precursor	NP_001014796.1	Q16832	167.74	178.736	340.377	243.682	173.238	292.03	-0.522189	0.938477	1.39681
ERK1 (MAPK3)	Pan-specific	Extracellular regulated protein-serine kinase 1 (p44 MAP kinase)	NP_002737.2	P27361	5912.43	5732.78	4875.88	5477.31	5822.6	5176.59	0.1176	1.03134	0.890196
ATR	Pan-specific	Ataxia telangiectasia and Rad3 related protein-serine kinase	NP_001175.2	Q13535	1752.77	1748.07	1936.36	1676.23	1750.42	1806.3	-0.0314235	1.00269	1.15518
STAT1	Y701	Signal transducer and activator of transcription 1-alpha/beta	NP_009330.1	P42224	7781.51	7791.74	8171.58	8427.52	7786.62	8299.55	-0.0637942	0.998686	0.969631
Met	Y1234	Hepatocyte growth factor (HGF) receptor-tyrosine kinase	NP_000236.2	P08581	5627.86	5455.72	5832.92	5460.91	5541.79	5646.92	-0.0187925	1.03155	1.06812
AML1 (RUNX1)	T273	Runt-related transcription factor 1	NP_001001890.1	Q01196	6049.58	5509.06	4107.08	5037.02	5779.32	4572.05	0.234324	1.09812	0.81538
CDKL5 (STK9)	Y171	Cyclin-dependent kinase-like 5; Serine-threonine-protein kinase 9	NP_001032420.1	O76039	7373.65	6914.39	7372.52	6732.5	7144.02	7052.51	0.012892	1.06642	1.09506
NFKB p65 (Rel A)	Pan-specific	NF-kappa-B p65 nuclear transcription factor	NP_003989	Q04206	697.883	859.631	1248.98	1623.09	778.757	1436.03	-0.61194	0.81184	0.769507
Akt2 (PKBb)	Pan-specific	RAC-beta serine/threonine-protein kinase	NP_001617	P31751	7801.8	7336.78	8415.75	7592.85	7569.29	8004.3	-0.0558801	1.06338	1.10838
RSK1 (RPS6KA1, p90RSK)	Pan-specific	Ribosomal S6 protein-serine kinase 1; Ribosomal protein S6 kinase alpha 2	NP_002944	Q15418	1196.94	1115.1	1368.87	1226.46	1156.02	1297.66	-0.115582	1.0734	1.11612
GCK (MAP4K2)	Pan-specific	Germinal centre protein-serine kinase	NP_004570	Q12851	556.004	729.003	523.366	715.915	642.503	619.64	0.0362327	0.762691	0.731044
JNK1 (MAPK8)	Y185	Jun N-terminus protein-serine kinase (stress-activated protein kinase (SAPK)) 1	NP_002741	P45983	2696.56	2800.92	3466.76	3029.81	2748.74	3248.29	-0.166986	0.962741	1.14422
ERK1 (MAPK3)	S283	Extracellular regulated protein-serine kinase 1 (p44 MAP kinase)	NP_002737.2	P27361	4762.72	5709.15	4920.11	5152.93	5235.94	5036.52	0.0388307	0.834226	0.954818
PPP3CC	S463	Serine/threonine-protein phosphatase 2B catalytic subunit gamma isoform	NP_005596.2	P48454	5932.89	4937.24	5962.52	5628.69	5435.06	5795.6	-0.0642285	1.20166	1.05931
NMDAR2A (GRIN2A)	Y943	Glutamate [NMDA] receptor subunit epsilon-1	NP_000824.1	Q12879	3195.93	2706.71	3411.12	2776.56	2951.32	3093.84	-0.0471605	1.18074	1.22854
EGFR (ErbB1)	Y1110	Epidermal growth factor receptor-tyrosine kinase	NP_005219	P00533	777.508	984.43	769.976	739.685	880.969	754.83	0.154529	0.789805	1.04095
Met	S1236	Hepatocyte growth factor (HGF) receptor-tyrosine kinase	NP_000236.2	P08581	6815.71	6821.02	7830.55	6910.45	6818.36	7370.5	-0.0778662	0.999222	1.13315
AurKC (Aurora C, AIK3)	Pan-specific	Aurora Kinase C (serine/threonine-protein kinase 13)	NP_003151	Q9UQB9	4972.69	5001.28	4773.61	4348.16	4986.98	4560.89	0.0893144	0.994282	1.09785
FBPase 2 (FBP2)	Y216	Fructose-1,6-bisphosphatase isoform 2	NP_003828.2	O00757	4910.26	5327.73	4866.12	4486.83	5119	4676.48	0.0904134	0.921641	1.08453
PRK1 (PKN1)	T774	Protein kinase C-related protein-serine kinase 1; Protein kinase N1	NP_002732	Q16512	4723.71	4546.21	5396.19	5526.76	4634.96	5461.48	-0.164092	1.03905	0.976376
NOLC1	T607+T610	Nucleolar and coiled-body phosphoprotein 1	NP_004732.2	Q14978	2143.68	4225.44	3907.75	4117.71	3184.56	4012.73	-0.231159	0.507326	0.94901
MERTK (MER)	Y753	Tyrosine-protein kinase Mer; Proto-oncogene tyrosine-protein kinase MER	NP_006334.2	Q12866	3618.89	3512.99	3636.16	3861.09	3565.94	3748.62	-0.0499609	1.03014	0.941743
EphA2	Y588	Ephrin type-A receptor 2 protein-tyrosine kinase	NP_004422.2	P29317	5421.95	5086.83	4463.32	4505.25	5254.39	4484.29	0.158485	1.06588	0.990692
ERK4 (MAPK4)	Pan-specific	Extracellular regulated protein-serine kinase 4	NP_002738	P31152	213.648	236.065	126.667	136.317	224.856	131.492	0.536518	0.905035	0.929214
ANKRD3 (RIPK4, DIK)	S438	Ankyrin repeat domain protein-serine kinase 3	NP_065690.2	P57078	5531.92	5612.29	5121.02	4868.11	5572.1	4994.57	0.109422	0.985678	1.05195
COX2	Y446	Prostaglandin G/H synthase 2	NP_000954.1	P35354	564.004	524.342	565.77	491.449	544.173	528.609	0.0290179	1.07564	1.15123
NFAT3 (NFATc4)	S213+S217	Nuclear factor of activated T-cells, cytoplasmic, calcineurin-dependent 4	NP_004545.2	Q14934	7013.37	6862.22	6793.97	5431.87	6937.79	6112.92	0.126579	1.02203	1.25076
ROCK1 (ROKb)	Y913	Rho-associated protein kinase 1	NP_005397	Q13464	5638.77	5904.02	6599.14	6952.26	5771.39	6775.7	-0.160429	0.955072	0.949207
VEGFR3 (Flt4)	Y1068	Vascular endothelial growth factor receptor 3 ; Vascular endothelial growth factor receptor-protein-tyrosine kinase 3	NP_002011	P35916	5851.75	6020.06	4755.15	5241.11	5935.9	4998.13	0.171956	0.972041	0.907279
p38d MAPK (MAPK13)	Pan-specific	Mitogen-activated protein-serine kinase p38 delta; Mitogen-activated protein kinase 13	NP_002745	O15264	6883.37	7019.1	7550.04	7703.77	6951.23	7626.9	-0.092763	0.980662	0.980045
ESRRA (ERR1)	S19+S22	Steroid hormone receptor ERR1	NP_001269379.1	P11474	4273.04	4313.26	3812.71	4110.93	4293.15	3961.82	0.0803184	0.990675	0.927458
MST3 (STK24)	Pan-specific	Mammalian STE20-like protein-serine kinase 3	NP_003567	Q9Y6E0	116.462	55.8611	119.66	52.4361	86.1613	86.0479	0.00131718	2.08484	2.28201
CDK11A (Cdc2L2; PITSLRE)	T580 (really T583)	Cell division cycle 2-like 2 protein kinase	NP_001300825.1	Q9UQ88	5232.64	4599.27	4542.34	4093.25	4915.95	4317.79	0.129741	1.13771	1.10971
Bcr	Pan-specific	Breakpoint cluster region protein	NP_004318.3	P11274	803.317	859.886	905.236	702.949	831.601	804.093	0.0336383	0.934213	1.28777
WNK3 (PRKWNK3)	Pan-specific	Serine/threonine-protein kinase WNK3	NP_065973.2	Q9BYP7	3477.81	4261.91	4779.76	4524.88	3869.86	4652.32	-0.184148	0.816021	1.05633
MKK3 (MAP2K3, MEK3)	S218	MAPK/ERK protein-serine kinase 3 beta isoform (MKK3 beta); Dual specificity mitogen-activated protein kinase kinase 3	NP_002747	P46734	8601.32	8594.58	9932.88	9032.63	8597.95	9482.76	-0.097951	1.00078	1.09967
PLCG1	Y771	1-phosphatidylinositol-4,5-bisphosphate phosphodiesterase gamma-2	NP_877963.1	P19174	1152.91	1310.52	1060.12	1178.58	1231.71	1119.35	0.0956603	0.879736	0.899484
MARK3	Pan-specific	MAP/microtubule affinity-regulating protein-serine kinase 3	NP_001122390.2	P27448	1413.39	1044.51	1379.79	1281.45	1228.95	1330.62	-0.0794806	1.35316	1.07675
CDC7	T376	Cell division cycle 7-related protein kinase	NP_001127891.1	O00311	5220.77	5159.02	5075.09	5142.35	5189.89	5108.72	0.0157648	1.01197	0.98692
PTPRF	Y1621	Receptor-type tyrosine-protein phosphatase F	NP_002831.2	P10586	4546.99	4809.08	5430.69	5780.18	4678.03	5605.43	-0.180859	0.945502	0.939537
Ros	Pan-specific	Orosomucoid 1 receptor-tyrosine kinase; Proto-oncogene tyrosine-protein kinase ROS1	NP_002935	P08922	2443.16	2271.5	2667.27	2937.94	2357.33	2802.61	-0.173021	1.07557	0.907868
PKM2	Pan-specific	Pyruvate kinase isozymes M1/M2	NP_002645.3	P14618	989.084	254.481	811.202	325.271	621.782	568.237	0.0900513	3.88668	2.49392
HMGB1	S35+S39	High mobility group protein B1	NP_001300821.1	P09429	8279.73	9204.07	7856.45	8187.41	8741.9	8021.93	0.0859487	0.899573	0.959577
PTRF	Y308	Polymerase I and transcript release factor	NP_036364.2	Q6NZI2	6618.4	6835.39	7683.3	8320.31	6726.89	8001.81	-0.173554	0.968256	0.923439
YAP1	S109	Yorkie homologue	NP_001123617.1	P46937	4592.2	5091.35	6497.15	5478.28	4841.77	5987.71	-0.212428	0.901962	1.18598
PKCz (PRKCZ)	T410	Protein-serine kinase C zeta	NP_002735	Q05513	2081.71	329.127	1507.68	690.132	1205.42	1098.91	0.0925104	6.32492	2.18463
PCTK3 (PCTAIRE3, CDK18)	Pan-specific	Cell division protein kinase 18; Protein-serine kinase PCTAIRE-3	NP_002587.2	Q07002	4723.79	5392.01	5185.68	6611.48	5057.9	5898.58	-0.153762	0.876072	0.784345
TrkA (NGFR; NTRK1)	Y680+Y681	Nerve growth factor (NGF) receptor-tyrosine kinase; High affinity nerve growth factor receptor	NP_002520	P04629	7424.66	8180.83	9411.59	9716.03	7802.74	9563.81	-0.203511	0.907567	0.968667
PKCa (PRKCA)	T497	Protein-serine kinase C alpha	NP_002728	P17252	4858.52	6242.03	6555.5	6342.79	5550.28	6449.15	-0.1501	0.778357	1.03354
WNK4 (PRKWNK4)	Pan-specific	Serine/threonine-protein kinase WNK4	NP_115763.2	Q96J92	5700.24	5351.33	6165.01	4958.84	5525.78	5561.93	-0.00651962	1.0652	1.24324
ETV6 (Tel)	S22	Transcription factor ETV6	NP_001978.1	P41212	6018.67	6863.16	5647.21	5669.5	6440.91	5658.36	0.129537	0.876953	0.996069
HePTP (PTPN7)	S143	Tyrosine-protein phosphatase non-receptor type 7	NP_002823.3	P35236	6357.51	6598.5	6752.34	6507.97	6478	6630.15	-0.023216	0.963479	1.03755
MKK4 (MAP2K4, MEK4)	Pan-specific	MAPK/ERK protein-serine kinase 4 (MKK4); Dual specificity mitogen-activated protein kinase kinase 4	NP_003001	P45985	6543.42	5925.92	6417.76	6109.25	6234.67	6263.5	-0.00461418	1.1042	1.0505
MEF2D	S121	Myocyte-specific enhancer factor 2D	NP_005911.1	Q14814	4421.06	4385.82	4756.07	4468.3	4403.44	4612.18	-0.0463159	1.00804	1.0644
MEF2C	S396	Myocyte-specific enhancer factor 2C	NP_001180279.1	Q06413	5235.93	4856.8	6181.76	5542.19	5046.37	5861.98	-0.149819	1.07806	1.1154
ErbB3 (HER3)	Pan-specific	ErbB3 (HER3) receptor-tyrosine kinase	NP_001005915.1	P21860	5961.97	5909.1	5409.32	5322.88	5935.53	5366.1	0.100855	1.00895	1.01624
GCN2 (EIF2AK4)	T667	Eukaryotic translation initiation factor 2-alpha kinase 4	NP_001013725.2	Q9P2K8	5322.22	5723.56	5454.72	5524.09	5522.89	5489.41	0.00608109	0.929879	0.987442
EphB2	Pan-specific	Ephrin type-B receptor 2 protein-tyrosine kinase	NP_001296122.1	P29323	7109.79	7856.97	5966.29	6690.98	7483.38	6328.63	0.1676	0.904903	0.891692
MEKK2 (MAP3K2)	S239	MAPK/ERK kinase kinase 2; Mitogen-activated protein kinase kinase kinase 2	NP_006600	Q9Y2U5	5578.97	5435.64	5758.73	5272.22	5507.31	5515.48	-0.00148209	1.02637	1.09228
EZH2	T487	Histone-lysine N-methyltransferase EZH2	NP_001190176.1	Q15910	7010.62	7961.48	7621.5	7193.53	7486.05	7407.52	0.0105463	0.880567	1.05949
p38d MAPK (MAPK13)	Y182	Mitogen-activated protein-serine kinase p38 delta; Mitogen-activated protein kinase 13	NP_002745	O15264	5458.57	5839.74	7318.57	8104.91	5649.15	7711.74	-0.311239	0.934728	0.90298
CDK12 (Cdc2L7)	S383+S385	Cell division protein kinase 12; Cell division cycle 2-related protein kinase 7	NP_057591.2	Q9NYV4	8117.73	6162.41	5320.42	5047.96	7140.07	5184.19	0.320109	1.3173	1.05397
BARK1 (GRK2, ADRBK1)	Y356	Beta-adrenergic receptor kinase 1	NP_001610	P25098	3976.12	3890.4	3511.51	3305.25	3933.26	3408.38	0.143232	1.02203	1.0624
Ron (RONa)	Pan-specific	Macrophage-stimulating protein receptor alpha chain	NP_002438	Q04912	4673.82	3946.78	4852.07	4900.94	4310.3	4876.5	-0.123421	1.18421	0.990027
MKK7 (MEK7, MAP2K7)	T275	MAPK/ERK protein-serine kinase 7 (MKK7); Dual specificity mitogen-activated protein kinase kinase 7	NP_005034	O14733	4827	4914.52	5153.89	5032.97	4870.76	5093.43	-0.044702	0.982192	1.02403
TLN1	Y70	Talin 1	NP_006280.3	Q9Y490	7215.55	5930.53	7127.92	7246.43	6573.04	7187.17	-0.089321	1.21668	0.983646
HSF1	S303+S307	Heat shock factor protein 1	NP_005517.1	Q00613	6401.53	6924.91	7037.24	6352.49	6663.22	6694.87	-0.00473827	0.924421	1.10779
PITSLRE (CDK11B; p58/GTA; CLK-1)	Pan-specific	Cell division protein kinase 11B	NP_001778.2	P21127	359.654	320.647	354.677	406.377	340.15	380.527	-0.11217	1.12165	0.872778
Abl (Abl1)	Y393+T394	Abelson murine leukemia viral oncogene homologue 1	NP_005148	P00519	8715.09	9417.05	7457.93	9519.8	9066.07	8488.86	0.0657838	0.925458	0.783413
IRAK1	T387	Interleukin 1 receptor-associated kinase 1 (Pelle-like protein kinase)	NP_001560	P51617	6781.02	6736.12	7123.63	6815.68	6758.57	6969.66	-0.0307546	1.00667	1.04518
ATM	Pan-specific	Ataxia telangiectasia mutated protein-serine kinase	NP_000042	Q13315	5922.56	5923.31	5758.28	5307.43	5922.93	5532.86	0.0681277	0.999874	1.08495
NuaK1 (ARK5)/Nuak2	Pan-specific	NUAK family SNF1-like kinase 1/2	NP_055655.1	O60285	2387.67	278.379	2315.81	304.541	1333.02	1310.17	0.0172886	8.57704	7.60426
Lyn	Pan-specific	Yes-related protein-tyrosine kinase	NP_002341	P07948	583.326	574.795	703.208	1138.11	579.06	920.658	-0.463682	1.01484	0.617875
TTK	T676	Dual specificity protein kinase TTK	NP_003309.2	P33981	2734.76	2691.65	3280.75	2417.13	2713.21	2848.94	-0.0488153	1.01602	1.35729
AurKB (Aurora B, AIM-1)	Pan-specific	Aurora Kinase B (serine/threonine protein kinase 12)	NP_004208	Q96GD4	6075.41	4017.08	7167.66	6746.98	5046.25	6957.32	-0.32115	1.51239	1.06235
ErbB3 (HER3)	Pan-specific	ErbB3 (HER3) receptor-tyrosine kinase	NP_001005915.1	P21860	8101.71	8351.48	6910.64	6479.01	8226.6	6694.83	0.206037	0.970093	1.06662
YAP1	T119	Yorkie homologue	NP_001123617.1	P46937	8085.76	8781.77	8778.03	8202.71	8433.76	8490.37	-0.00668945	0.920744	1.07014
EGFR (ErbB1)	Y1172 [Y1148]	Epidermal growth factor receptor-tyrosine kinase	NP_005219	P00533	598.015	690.343	580.497	523.268	644.179	551.883	0.154642	0.866257	1.10937
VEGFR2 (KDR)	Y1054	Vascular endothelial growth factor receptor 2 ; Vascular endothelial growth factor receptor-tyrosine kinase 2 (Flk1)	NP_002244	P35968	6199.64	6759.13	7093.06	4472.89	6479.39	5782.97	0.113708	0.917225	1.58579
PAK1 (PAKa)	Pan-specific	p21-activated kinase 1 (alpha) (Protein-serine/threonine kinase PAK 1)	NP_002567	Q13153	4252.47	3886.01	4692.45	5139.67	4069.24	4916.06	-0.189051	1.0943	0.912987
JNK2 (MAPK9)	Pan-specific	Jun N-terminus protein-serine kinase (stress-activated protein kinase (SAPK)) 2	NP_002744	P45984	2571.89	2638.95	2602.41	3125.98	2605.42	2864.2	-0.0946938	0.974588	0.83251
PIK3R1	Y580	Phosphatidylinositol 3-kinase regulatory subunit alpha	NP_852664	P27986	4767.61	5698.03	6391.41	5931.6	5232.82	6161.51	-0.163371	0.836712	1.07752
DDR2 (Tyro10)	Y736	Discoidin domain-containing receptor 2	NP_001014796.1	Q16832	5449.66	5327.11	6111.73	5270.03	5388.38	5690.88	-0.0546189	1.023	1.15971
CLNE	T395	Cyclin E	NP_001229	P24864	30.4935	25.6253	389.382	364.987	28.0594	377.184	-2.59841	1.18998	1.06684
Met	Pan-specific	Hepatocyte growth factor (HGF) receptor-tyrosine kinase	NP_000236.2	P08581	8281.35	8800.71	10270.3	9508.14	8541.03	9889.22	-0.146564	0.940986	1.08016
JAK1	Pan-specific	Janus protein-tyrosine kinase 1	NP_002218	P23458	8424.3	8186.6	8621.34	8362.54	8305.45	8491.94	-0.0222051	1.02903	1.03095
PAK6	Pan-specific	Protein-serine/threonine kinase PAK 6	NP_001122100.1	Q9NQU5	10229.4	10919.5	6298.1	7405.11	10574.4	6851.6	0.433955	0.936802	0.850507
SMARCB1	T134	SWI/SNF-related matrix-associated actin-dependent regulator of chromatin subfamily B member 1	NP_003064.2	Q12824	6561.99	6779.57	6636.23	6933.93	6670.78	6785.08	-0.0169891	0.967906	0.957067
PPP5C	Y119	Serine/threonine-protein phosphatase 5	NP_006238.1	P53041	7513.79	7386.14	9057.77	9398.53	7449.97	9228.15	-0.21405	1.01728	0.963743
Met	Y1230	Hepatocyte growth factor (HGF) receptor-tyrosine kinase	NP_000236.2	P08581	4907.27	3871.74	5350.31	4798.81	4389.51	5074.56	-0.145023	1.26746	1.11492
ErbB4 (HER4)	Pan-specific	ErbB4 receptor-tyrosine kinase	NP_001036064.1	Q15303	6154.73	6124.95	5788.67	5941.06	6139.84	5864.87	0.045819	1.00486	0.97435
Raf-B (BRaf)	S729	B-Raf proto-oncogene serine-threonine-protein kinase; RafB proto-oncogene-encoded protein-serine kinase	NP_004324	P15056	3514.9	3205.89	4235.84	4221.68	3360.4	4228.76	-0.22985	1.09639	1.00336
PRKX	Pan-specific	Serine/threonine-protein kinase PRKX	NP_005035.1	P51817	3582.09	3511	4228.26	4332.98	3546.55	4280.62	-0.188123	1.02025	0.975832
ErbB2 (HER2, Neu)	Y877	ErbB2 (Neu) receptor-tyrosine kinase	NP_004439	P04626	3029.89	3487.34	2400.02	2595.64	3258.62	2497.83	0.265881	0.868826	0.924635
RIPK2 (RICK; RIP2; CARD3)	Pan-specific	Receptor-interacting serine-threonine-protein kinase 2	NP_003812.1	O43353	43.9957	54.338	48.0519	81.0058	49.1668	64.5288	-0.271892	0.809667	0.593191
SgK269 (PEAK1)	Y635	Tyrosine-protein kinase SgK269; Pseudopodium-enriched atypical kinase 1	NP_079052.2	Q9H792	5459.61	5107.55	4894.06	6551.1	5283.58	5722.58	-0.0798158	1.06893	0.747059
ERK1 (MAPK3)	Y204+T207	Extracellular regulated protein-serine kinase 1 (p44 MAP kinase)	NP_002737.2	P27361	4903.39	4800.02	4977.46	4599.46	4851.7	4788.46	0.0131206	1.02154	1.08218
Chk2 (CHEK2)	T68	Checkpoint protein-serine kinase 2	NP_009125	O96017	6192.67	5518.03	6459.56	5152.04	5855.35	5805.8	0.00849868	1.12226	1.25379
MRLC2 (MLC)	S19	Myosin regulatory light chain 12A	NP_291024	P19105	632.333	627.943	752.557	679.756	630.138	716.157	-0.12796	1.00699	1.1071
Bcr	Y177	Breakpoint cluster region protein	NP_004318.3	P11274	3844.63	3743.37	4115.78	3318.18	3794	3716.98	0.0205087	1.02705	1.24037
CSF1R (Fms)	Y809	Macrophage colony-stimulating factor 1 receptor	NP_005202.2	P07333	2183.45	2377.3	2327.01	2188.27	2280.38	2257.64	0.0100221	0.918457	1.0634
PDGFRa	Y768	Platelet-derived growth factor receptor kinase alpha	NP_006197	P16234	2598.32	3178.98	3516.74	4697.41	2888.65	4107.07	-0.35192	0.817344	0.748655
GUK1	Y53	Guanylate kinase	NP_000849.1	Q16774	7322.72	7662.91	5236.68	5527.47	7492.82	5382.08	0.33087	0.955606	0.947392
p70S6K (S6Ka, RPS6KB1)	Pan-specific	Ribosomal protein S6 kinase beta-1; Ribosomal protein S6 kinase 1	NP_003152	P23443	4201.96	3891.05	4718.75	4746.72	4046.51	4732.73	-0.156649	1.07991	0.994107
FOXM1	T611	Forkhead box protein M1	NP_001230017.1	Q08050	5328.46	5338.55	4900.8	5019.75	5333.51	4960.28	0.0725476	0.99811	0.976305
AurKB (Aurora B, AIM-1)	S227	Aurora Kinase B (serine/threonine protein kinase 12)	NP_004208	Q96GD4	8169.2	7846.17	9818.27	9534.58	8007.68	9676.42	-0.189291	1.04117	1.02975
LOK	T952	Lymphocyte-oriented protein-serine kinase; Serine-threonine-protein kinase 10	NP_005981.3	O94804	3701.59	3354.12	2594.61	2742.92	3527.86	2668.77	0.279075	1.10359	0.945931
PKCd (PRKCD)	S645	Protein-serine kinase C delta	NP_006245	Q05655	177.518	138.589	550.975	756.873	158.053	653.924	-1.42006	1.2809	0.727962
HGS (Hrs)	Y216	Hepatocyte growth factor-regulated tyrosine kinase substrate	NP_004703.1	O14964	7038.31	10237.6	8114.04	8656.52	8637.94	8385.28	0.0296869	0.687497	0.937332
MAPKAPK2 (RPS6KC1)	T334	Mitogen-activated protein kinase-activated protein kinase 2	NP_116584	P49137	1488.5	1035.28	1311.93	1385.66	1261.89	1348.79	-0.0666011	1.43778	0.946796
AurKA (Aurora A, AIK, STK15)	Pan-specific	Aurora Kinase A (serine/threonine protein kinase 6)	NP_940835	O14965	6246.61	6383.18	6901.29	6944.92	6314.89	6923.1	-0.0919535	0.978604	0.993717
Raf1 (RafC)	S259	Raf1 proto-oncogene-encoded protein-serine kinase	NP_002871	P04049	5478.51	5290.34	5825.19	6069.59	5384.43	5947.39	-0.0994415	1.03557	0.959733
ErbB3 (HER3)	Y1289	ErbB3 (HER3) receptor-tyrosine kinase	NP_001005915.1	P21860	6832.87	5944.12	5016.35	5134.78	6388.5	5075.56	0.230062	1.14952	0.976936
PYK2 (PTK2B)	Y402	Protein tyrosine kinase 2 beta	NP_004094	Q14289	3968.7	3959.79	4207.04	4866.72	3964.25	4536.88	-0.134924	1.00225	0.864451
FGFR1	Pan-specific	Fibroblast growth factor receptor-tyrosine kinase 1; Basic fibroblast growth factor receptor 1	NP_075598.2	P11362	4938.43	5119.21	4212.74	4596.62	5028.82	4404.68	0.132518	0.964687	0.916486
DNAPK (PRKDC)	Pan-specific	DNA-dependent protein kinase catalytic subunit	NP_008835	P78527	4180.61	3928.12	3633.78	3625.27	4054.36	3629.52	0.110692	1.06428	1.00235
B-Myb (MYBL2)	T487	Myb-related protein B	NP_001265539.1	P10244	6073.57	6675.06	6720.23	6985.56	6374.31	6852.89	-0.0723945	0.909889	0.962017
EGFR (ErbB1)	Y1069	Epidermal growth factor receptor-tyrosine kinase	NP_005219	P00533	3289.51	3575.73	3214.97	2970.33	3432.62	3092.65	0.104294	0.919955	1.08236
Wee1	Pan-specific	Wee1 protein-tyrosine kinase	NP_003381	P30291	3350.34	3345.81	3542.04	3268.63	3348.08	3405.34	-0.0169574	1.00135	1.08365
SgK288 (ANKK1)	Pan-specific	Protein kinase Sgk288; Protein kinase PKK2	NP_848605.1	Q8NFD2	6656.58	5810.62	6408.54	7072.67	6233.6	6740.6	-0.0781959	1.14559	0.9061
Chk1 (CHEK1)	Pan-specific	Checkpoint protein-serine kinase 1	NP_001265	O14757	535.812	497.825	541.151	480.129	516.819	510.64	0.012028	1.0763	1.1271
LKB1 (STK11)	Pan-specific	Serine/threonine-protein kinase 11	NP_000446.1	Q15831	5960.55	6560.38	6270.12	6414.89	6260.47	6342.5	-0.0130191	0.908569	0.977433
CaMK2a	T286	Calcium/calmodulin-dependent protein-serine kinase 2 alpha	NP_741960.1	Q9UQM7	5224.4	5695.47	5328.85	5225.31	5459.93	5277.08	0.0340636	0.91729	1.01981
ATM	S1981	Ataxia telangiectasia mutated protein-serine kinase	NP_000042	Q13315	4118.42	3992.25	4380.85	3486.35	4055.33	3933.6	0.0304776	1.0316	1.25657
MSH6	S14	DNA mismatch repair protein Msh6	NP_000170.1	P52701	4467.44	4144.79	5733.06	4318.5	4306.12	5025.78	-0.154544	1.07785	1.32756
TAK1 (MAP3K7)	S439	TGF-beta-activated protein-serine kinase 1; Mitogen-activated protein kinase kinase kinase 7	NP_663306	O43318	5474.2	5651.62	6053.01	7076.62	5562.91	6564.81	-0.165602	0.968607	0.855354
FGFR4	Pan-specific	Fibroblast growth factor receptor 4	NP_002002.3	P22455	2787.73	2582.46	2325.06	2376.17	2685.09	2350.61	0.13304	1.07949	0.978493
FOXK1	S441+S445	Forkhead box protein K1	NP_001032242.1	P85037	6002.29	6895.65	5700.34	6114.59	6448.97	5907.47	0.0877027	0.870446	0.932252
PU.1	S146	Transcription factor PU.1	NP_003111.2	P17947	1486.55	1440.23	1650.82	1779.12	1463.39	1714.97	-0.158638	1.03216	0.927888
VEGFR2 (KDR)	Pan-specific	Vascular endothelial growth factor receptor 2 ; Vascular endothelial growth factor receptor-tyrosine kinase 2 (Flk1)	NP_002244	P35968	6157.48	6417.62	6502.26	3190.37	6287.55	4846.32	0.260353	0.959464	2.03809
ERK2 (MAPK1)	Pan-specific	Extracellular regulated protein-serine kinase 2 (p42 MAP kinase)	NP_002736	P28482	6163	7334.9	6567.47	6527.92	6748.95	6547.69	0.0302742	0.840229	1.00606
ALK	Pan-specific	Anaplastic lymphoma receptor-tyrosine kinase	NP_004295.2	Q9UM73	1952.73	1974.52	1993.43	1675.84	1963.63	1834.63	0.0679502	0.988965	1.18951
p38d MAPK (MAPK13)	T180+Y182	Mitogen-activated protein-serine kinase p38 delta; Mitogen-activated protein kinase 13	NP_002745	O15264	2969.64	2463.41	2683.94	3470.1	2716.53	3077.02	-0.124607	1.2055	0.773446
GSK3b	S9	Glycogen synthase-serine kinase 3 beta	NP_002084	P49841	2124.6	1738.7	1183.76	992.138	1931.65	1087.95	0.57408	1.22195	1.19314
ENO2	Y25	Gamma-enolase	NP_001966.1	P09104	3809.66	4144.05	2875.48	3014.55	3976.85	2945.02	0.300376	0.91931	0.953867
EEF1A1	Y141	Eukaryotic elongation factor 1-alpha 1	NP_001393.1	P68104	5473.66	5710.03	5801.28	5334.75	5591.85	5568.02	0.00427096	0.958604	1.08745
MKK3 (MAP2K3, MEK3)	S218	MAPK/ERK protein-serine kinase 3 beta isoform (MKK3 beta); Dual specificity mitogen-activated protein kinase kinase 3	NP_002747	P46734	683.505	746.721	835.975	695.019	715.113	765.497	-0.0680839	0.915342	1.20281
ERK2 (MAPK1)	Pan-specific	Extracellular regulated protein-serine kinase 2 (p42 MAP kinase)	NP_002736	P28482	3897.81	4034.36	3893.34	4046.89	3966.08	3970.11	-0.00101622	0.966153	0.962056
GIT1	Y545	ARF GTPase-activating protein GIT1	NP_054749.2	Q9Y2X7	6584.6	6303.22	5777.49	6043.26	6443.91	5910.37	0.0864263	1.04464	0.956022
mTOR (FRAP)	Pan-specific	Mammalian target of rapamycin (FRAP); FKBP12-rapamycin complex-associated protein	NP_004949	P42345	5515.08	6185.32	6441.85	6373.09	5850.2	6407.47	-0.0909894	0.891641	1.01079
CDK12 (Cdc2L7)	T893	Cell division protein kinase 12; Cell division cycle 2-related protein kinase 7	NP_057591.2	Q9NYV4	4741.92	5438.46	5393.14	5286.65	5090.19	5339.89	-0.0478903	0.871924	1.02014
ERK3 (MAPK6)	Pan-specific	Extracellular regulated protein-serine kinase 3	NP_002739	Q16659	1167.23	1304.35	1309.76	1371.17	1235.79	1340.47	-0.0813091	0.894878	0.955215
ASS1	T174+S180	Argininosuccinate synthase	NP_000041.2	P00966	4998.23	4671.95	4936.15	4635.25	4835.09	4785.7	0.010267	1.06984	1.06492
AurKA (Aurora A, AIK, STK15)	Pan-specific	Aurora Kinase A (serine/threonine protein kinase 6)	NP_940835	O14965	3955.95	3719.33	4045.36	3958.04	3837.64	4001.7	-0.0418617	1.06362	1.02206
COT (MAP3K8, TPL2)	S334	Osaka thyroid oncogene protein-serine kinase (Tpl2); Mitogen-activated protein kinase kinase kinase 8	NP_005195	P41279	6523.2	6303.51	6091.04	6302.04	6413.36	6196.54	0.0343917	1.03485	0.966518
GSK3a	T19+S21	Glycogen synthase-serine kinase 3 alpha	NP_002084	P49840	5027.07	5192.01	4636.15	4782.57	5109.54	4709.36	0.0815583	0.968232	0.969385
VEGFR1 (Flt1)	Y1048	Vascular endothelial growth factor receptor 1	NP_001153392.1	P17948	5205.17	5759.59	5715.42	5656.46	5482.38	5685.94	-0.0364579	0.903741	1.01042
FBPase (FBP1)	Y265	Fructose-1,6-bisphosphatase isoform 1	NP_000498.2	P09467	7351.32	7764.17	7019.19	7361.31	7557.74	7190.25	0.0498469	0.946826	0.953524
NDR1 (NDR, STK38)	S281+T282	Serine/threonine-protein kinase 38	NP_001292031.1	Q15208	5321.74	5204.16	5882.99	5333.44	5262.95	5608.21	-0.0635407	1.02259	1.10304
ZAP70	Y248	Zeta-chain (TCR) associated protein-tyrosine kinase, 70 kDa	NP_003168	P43403	121.436	1524.88	220.125	92.2561	823.156	156.191	1.66207	0.0796365	2.38602
MAPKAPK5 (PRAK)	T186	MAP kinase-activated protein kinase 5	NP_620777.1	Q8IW41	6173.22	7393.63	6705.86	7731.5	6783.43	7218.68	-0.0621898	0.834938	0.867343
MKK4 (MAP2K4, MEK4)	S257	MAPK/ERK protein-serine kinase 4 (MKK4); Dual specificity mitogen-activated protein kinase kinase 4	NP_003001	P45985	6396.73	6151.65	7518.01	6460.64	6274.19	6989.33	-0.10794	1.03984	1.16366
MEK2 (MKK2, MAP2K2)	T394	MAPK/ERK protein-serine kinase 2 (MKK2); Dual specificity mitogen-activated protein kinase kinase 2	NP_109587.1	P36507	225.521	148	272.847	288.149	186.761	280.498	-0.406739	1.52379	0.946897
ATF2 (CRE-BP1)	T71	Cyclic AMP-dependent transcription factor ATF-2	NP_001871	P15336	364.765	206.745	431.475	408.185	285.755	419.83	-0.384714	1.76433	1.05706
PML	S518	Probable transcription factor PML	NP_150241.2	P29590	4593.41	4187.43	5734.46	4860.42	4390.42	5297.44	-0.187799	1.09695	1.17983
eIF4E	Pan-specific	Eukaryotic translation initiation factor 4 (mRNA cap binding protein)	NP_001959	P06730	947.449	1486.07	1147.19	1947.36	1216.76	1547.27	-0.240302	0.637552	0.589097
p38b MAPK (MAPK11)	Pan-specific	Mitogen-activated protein-serine kinase p38 beta; Mitogen-activated protein kinase 11	NP_002742.3	Q15759	3154.29	3293.33	3354.97	3483.95	3223.81	3419.46	-0.058919	0.95778	0.962978
CDK6	Pan-specific	Cyclin-dependent protein-serine kinase 6	NP_001250	Q00534	406.068	372.833	590.847	462.189	389.45	526.518	-0.301549	1.08914	1.27837
LEF1	T155	Lymphoid enhancer-binding factor 1	NP_057353.1	Q9UJU2	6390.29	6992.14	5245.14	7534.84	6691.21	6389.99	0.0460625	0.913926	0.696119
STAT4	Pan-specific	Signal transducer and activator of transcription 4	NP_003142.1	Q14765	663.304	492.709	1305.31	1240.71	578.007	1273.01	-0.789557	1.34624	1.05207
MEK5 (MAP2K5, MKK5)	Pan-specific	MAPK/ERK protein-serine kinase 5 (MKK5); Dual specificity mitogen-activated protein kinase kinase 5	NP_660143	Q13163	296.99	293.393	340.573	291.005	295.192	315.789	-0.0674503	1.01226	1.17033
Rb	T821	Retinoblastoma-associated protein 1	NP_000312	P06400	1341.86	1613.25	1308.22	1587.01	1477.56	1447.62	0.0204716	0.831773	0.824329
BCLAF1	S512	Bcl-2-associated transcription factor 1	NP_001070908.1	Q9NYF8	6872.08	6352.5	6633.97	6444.37	6612.29	6539.17	0.0111194	1.08179	1.02942
MSK2 (RPS6KA4)	T194+S196	Ribosomal protein S6 kinase alpha-4	NP_003933.1	O75676	7843.34	7904.71	8748.81	7908.17	7874.03	8328.49	-0.0561126	0.992235	1.1063
SIK3 (QSK)	Pan-specific	Salt-inducible serine/threonine-protein kinase SIK3	NP_001268678.1	Q9Y2K2	3920.2	4114.66	4905.15	4858.24	4017.43	4881.69	-0.194849	0.952741	1.00965
Kit	Y936	Mast/stem cell growth factor receptor protein-tyrosine Kit	NP_006566	P10721	6810.57	6630.63	7371.77	6897.53	6720.6	7134.65	-0.0597854	1.02714	1.06876
PDLIM5 (LIM)	Y251	PDZ and LIM domain protein 5	NP_001011515.1	Q96HC4	5805.88	6321.57	6586.19	7675.15	6063.72	7130.67	-0.162081	0.918424	0.858119
[truncated: 165 more rows]

## Sheet: THP89 EV vs THP EV
Short Target Name	Target P-Site	FullName	RefSeq	UniProt	THP89GFP EV	THP89GFP EV	THP EV	THP EV	THP89 EVavg	THP EVavg	Ln2-fold	d THP89 EV	d THP EV
[truncated: 1,350 more rows]

[truncated: 15 more sheets: THP89 EV vs THP EV priority, THP89vsTHP89EV, THP89 EV vs THP EV pan, THP89 EV vs THP EV phospho, THP89vsTHP89EV prioritized, THP89vsTHP89 EV pan, THP89vsTHP89 EV phospho, THPvsTHP EV, THPvsTHP EV prioritized, THPvsTHP EV pan, THPvsTHP EV phospho, CEMvsCEM EV prioritized, CEMvsCEM EV pan, CEMvsCEM EV phospho, GO]
